# Supplementary material for: Post-Translational Decrease in Respiratory Chain Proteins in the Polg Mutator Mouse Brain
Source: PLoS One. 2014 Apr 10;9(4):e94646. doi: 10.1371/journal.pone.0094646 (PMC3983222; doi:10.1371/journal.pone.0094646)
Supplement: File S2 — RNA-Seq Analysis Data. (XLSX) [file pone.0094646.s003.xlsx]

## Sheet: RNA-seq QC
	Mutator_240	WT/WT_246	WT/D257A_237	Mutator_249	Mutator_211	Mutator_248	WT/WT_205	Mutator_207	Mutator_217	Mutator_236	WT/WT_239
Total reads	97891824	40362268	62369338	54131490	61643462	39911418	169093076	107872642	80366162	77227066	87301594
unmapped	10424042	3904487	3915744	4786139	6690910	9462389	11745295	7757267	9410777	4564113	5527806
Total aligned	87467782	36457781	58453594	49345351	54952552	30449029	157347781	100115375	70955385	72662953	81773788
% aligned	89.3515	90.3264	93.7217	91.1583	89.1458	76.2915	93.0539	92.8089	88.2901	94.09	93.6681

## Sheet: DESEQ
Official_Gene_Name	Base_Mean	Base_Mean_Control	Base_Mean_Mutator	Fold_Change_(Mut/Con)	log2_Fold_Change_(Mut/Con)	pval	padj	Significant (padj < 0.05)	Significant and 2 Fold Change
Chrdl1	665.205	878.149	543.522	0.618941	-0.692127	4.54e-17	6.37e-13	TRUE	FALSE
Eng	1933.41	1304.98	2292.51	1.75673	0.812894	1.38e-12	9.72e-09	TRUE	FALSE
Rlbp1	719.579	943.526	591.609	0.627019	-0.673419	1.27e-12	9.72e-09	TRUE	FALSE
Acer2	1031.46	493.303	1338.98	2.71431	1.44059	3.4e-10	1.91e-06	TRUE	TRUE
Smad6	226.895	120.554	287.661	2.38615	1.25468	8.54e-10	4e-06	TRUE	TRUE
Igk-C	23.7217	43.7351	12.2855	0.280907	-1.83184	1.46e-09	5.14e-06	TRUE	TRUE
Ncan	8631.74	10319.2	7667.5	0.743036	-0.428496	1.35e-09	5.14e-06	TRUE	FALSE
Plce1	1314.43	1027.57	1478.34	1.43868	0.524744	1.96e-09	6.11e-06	TRUE	FALSE
Edn1	268.513	111.399	358.292	3.21631	1.68541	4.79e-09	1.35e-05	TRUE	TRUE
Abcc9	859.716	629.913	991.032	1.57328	0.653778	1.85e-08	4.72e-05	TRUE	FALSE
Vwf	2585.26	1386.79	3270.11	2.35804	1.23759	5.1e-08	0.00011941	TRUE	TRUE
C4b	3811.49	3203.09	4159.15	1.29848	0.376824	6.85e-08	0.000148001	TRUE	FALSE
Grm3	3296.99	3862.57	2973.8	0.769902	-0.377254	1.45e-07	0.000272391	TRUE	FALSE
Hddc3	1300.22	824.721	1571.93	1.90602	0.93056	1.36e-07	0.000272391	TRUE	FALSE
Serpina3n	1360.58	1108.58	1504.57	1.35721	0.440644	1.94e-07	0.000341425	TRUE	FALSE
Opalin	941.286	1296.73	738.175	0.569258	-0.812845	2.52e-07	0.000416665	TRUE	FALSE
A2m	466.376	295.137	564.227	1.91174	0.93489	2.75e-07	0.000428744	TRUE	FALSE
Adam33	419.301	526.629	357.971	0.67974	-0.556946	3.82e-07	0.000564758	TRUE	FALSE
Klk6	279.035	411.952	203.083	0.492977	-1.02041	4.93e-07	0.000688132	TRUE	TRUE
Ugt1a6a	78.0856	52.8791	92.4892	1.74907	0.806587	5.14e-07	0.000688132	TRUE	FALSE
Pdlim2	515.416	675.274	424.068	0.627995	-0.671176	5.67e-07	0.000692923	TRUE	FALSE
Ptn	9269.41	10651.3	8479.75	0.796122	-0.328939	5.56e-07	0.000692923	TRUE	FALSE
Gm16233	17.2589	31.5127	9.11389	0.289213	-1.7898	6.99e-07	0.000818628	TRUE	TRUE
Dbndd2	4716.06	4036.23	5104.54	1.26468	0.338773	1.45e-06	0.00162771	TRUE	FALSE
Gm5535	25.4107	42.8911	15.4219	0.359558	-1.4757	2.33e-06	0.00235207	TRUE	TRUE
Pltp	2318.77	2748.4	2073.27	0.754354	-0.406686	2.34e-06	0.00235207	TRUE	FALSE
Ttc9b	2369.04	2848.2	2095.24	0.735636	-0.442937	2.18e-06	0.00235207	TRUE	FALSE
Akt2	4354.52	5086.23	3936.4	0.773934	-0.369718	2.75e-06	0.00266329	TRUE	FALSE
Bst1	28.332	12.0074	37.6604	3.13643	1.64912	3.19e-06	0.00289141	TRUE	TRUE
Treml2	34.4751	17.5555	44.1435	2.51451	1.33028	3.13e-06	0.00289141	TRUE	TRUE
Rpe65	95.3772	136.811	71.7005	0.524083	-0.932133	3.77e-06	0.00330909	TRUE	FALSE
Ninj2	99.7597	140.935	76.2308	0.540892	-0.886588	4.91e-06	0.00418303	TRUE	FALSE
Ntng2	1129.06	1337.85	1009.75	0.75476	-0.40591	5.57e-06	0.00460691	TRUE	FALSE
AC044864.3	1080.39	1313.59	947.129	0.721021	-0.471888	5.76e-06	0.00462326	TRUE	FALSE
Cxcl12	6368.84	3505.96	8004.77	2.28319	1.19105	6.48e-06	0.00504063	TRUE	TRUE
Emp2	1020.84	1177.18	931.498	0.791297	-0.337708	7e-06	0.00504063	TRUE	FALSE
Pamr1	1554.36	1819.2	1403.03	0.771237	-0.374754	6.66e-06	0.00504063	TRUE	FALSE
Ptgds	31479.4	24158.5	35662.8	1.4762	0.561892	6.87e-06	0.00504063	TRUE	FALSE
Col11a2	1465.85	1708.58	1327.15	0.776753	-0.364472	7.9e-06	0.00555218	TRUE	FALSE
A730020M07Rik	17.4923	5.88763	24.1236	4.09733	2.03468	9.1e-06	0.00623507	TRUE	TRUE
Lin7b	1780.61	2065.65	1617.73	0.783158	-0.352624	9.51e-06	0.00636459	TRUE	FALSE
Egr3	2583.33	2940.61	2379.17	0.809076	-0.305653	1.02e-05	0.00653675	TRUE	FALSE
Rorc	208.468	161.671	235.21	1.45487	0.540889	1.02e-05	0.00653675	TRUE	FALSE
Lgals3bp	1203.86	964.742	1340.5	1.38949	0.474558	1.13e-05	0.00706985	TRUE	FALSE
Ppbp	23.8757	3.47561	35.5329	10.2235	3.35382	1.18e-05	0.00720527	TRUE	TRUE
Wnt7b	1478.71	1700.23	1352.13	0.795263	-0.330496	1.49e-05	0.00892106	TRUE	FALSE
Camkk2	7180.63	8151.99	6625.57	0.812755	-0.299107	1.54e-05	0.00900245	TRUE	FALSE
Fjx1	2374.04	2823.49	2117.21	0.749856	-0.415314	2.1e-05	0.0120579	TRUE	FALSE
Itgb4	868.222	1058.07	759.74	0.718046	-0.477851	2.22e-05	0.0124934	TRUE	FALSE
Fbxw15	200.608	246.471	174.401	0.70759	-0.499013	2.41e-05	0.0132611	TRUE	FALSE
Hipk4	3933.87	4441.45	3643.82	0.820413	-0.285577	2.69e-05	0.0145635	TRUE	FALSE
Ier5	2607.72	3024.84	2369.37	0.783305	-0.352353	2.88e-05	0.0146305	TRUE	FALSE
Igfbp6	867.998	1029.33	775.809	0.753703	-0.407931	2.83e-05	0.0146305	TRUE	FALSE
Pdgfd	366.929	272.081	421.128	1.5478	0.630223	2.81e-05	0.0146305	TRUE	FALSE
Tfrc	9452.69	7368.83	10643.5	1.44439	0.53046	2.92e-05	0.0146305	TRUE	FALSE
C3	119.773	78.8912	143.134	1.81432	0.859427	3.4e-05	0.0162124	TRUE	FALSE
Mgst1	510.408	418.861	562.72	1.34345	0.425946	3.39e-05	0.0162124	TRUE	FALSE
Shisa4	4804.79	5478.62	4419.75	0.806726	-0.309849	3.3e-05	0.0162124	TRUE	FALSE
Gm13340	512.825	212.299	684.554	3.22448	1.68907	3.9e-05	0.0179855	TRUE	TRUE
Gbp6	143.759	108.674	163.808	1.50733	0.591992	3.89e-05	0.0179855	TRUE	FALSE
Ifi47	45.6487	28.6185	55.3803	1.93512	0.952423	4.13e-05	0.0184412	TRUE	FALSE
Rasgef1c	1321.66	1523.47	1206.34	0.791837	-0.336724	4.09e-05	0.0184412	TRUE	FALSE
Piga	631.458	716.505	582.86	0.813476	-0.297827	4.4e-05	0.0193081	TRUE	FALSE
Unc5b	2312.7	2772.21	2050.13	0.739528	-0.435323	4.83e-05	0.0208747	TRUE	FALSE
Abhd2	6118.66	6900.69	5671.78	0.821915	-0.28294	4.94e-05	0.0210396	TRUE	FALSE
Angpt2	248.514	112.128	326.45	2.9114	1.54172	5.42e-05	0.0224027	TRUE	TRUE
Irf7	183.746	123.589	218.122	1.7649	0.819584	5.35e-05	0.0224027	TRUE	FALSE
Chst2	5860.8	6665.44	5401	0.810299	-0.303473	6.03e-05	0.0245615	TRUE	FALSE
Igfbp2	1178.26	1444.52	1026.11	0.710346	-0.493405	6.25e-05	0.0250894	TRUE	FALSE
Cbln4	1234.38	1060.1	1333.96	1.25834	0.331518	6.52e-05	0.0257882	TRUE	FALSE
Tubb1	12.1899	0.342755	18.9597	55.3155	5.78961	7.43e-05	0.0289989	TRUE	TRUE
Cspg5	12237.1	13834.6	11324.3	0.818551	-0.288855	7.65e-05	0.0294334	TRUE	FALSE
Slc5a11	57.55	39.6455	67.7812	1.70968	0.773729	8.52e-05	0.031914	TRUE	FALSE
Tmem44	4444.95	5100.99	4070.06	0.797897	-0.325726	8.5e-05	0.031914	TRUE	FALSE
Nkd1	723.808	821.505	667.981	0.813119	-0.298461	8.73e-05	0.0322704	TRUE	FALSE
Reck	953.331	816.146	1031.72	1.26414	0.338155	9.07e-05	0.0331142	TRUE	FALSE
Rtp1	99.2615	44.6682	130.458	2.9206	1.54626	9.68e-05	0.034883	TRUE	TRUE
Cdh19	881.516	696.388	987.303	1.41775	0.503601	9.9e-05	0.0352076	TRUE	FALSE
Stra6	546.552	402.462	628.889	1.56261	0.643954	0.000102188	0.0353574	TRUE	FALSE
Trim30d	139.493	99.508	162.341	1.63143	0.706141	0.000103167	0.0353574	TRUE	FALSE
Trp53inp2	10892.2	12074.3	10216.6	0.846144	-0.241024	0.000102049	0.0353574	TRUE	FALSE
Sult1a1	590.776	399.661	699.984	1.75144	0.808545	0.000116568	0.0394688	TRUE	FALSE
Gldc	1448.07	1635.69	1340.86	0.819751	-0.286743	0.000119651	0.0400305	TRUE	FALSE
5430416O09Rik	58.556	34.6952	72.1908	2.08071	1.05708	0.000128209	0.0423889	TRUE	TRUE
Cecr6	382.953	477.662	328.834	0.688423	-0.538632	0.000136391	0.0445696	TRUE	FALSE
Cck	6492.37	7690	5808.02	0.755269	-0.404937	0.000138976	0.0448925	TRUE	FALSE
4930506C21Rik	260.071	312.294	230.229	0.737218	-0.439838	0.000141667	0.0452418	TRUE	FALSE
1110008P14Rik	3061.28	3612.6	2746.24	0.760182	-0.395583	0.000161057	0.0500188	FALSE	FALSE
A230009B12Rik	91.9428	124.465	73.3586	0.589391	-0.762704	0.000161965	0.0500188	FALSE	FALSE
Arsg	2054.45	2347.24	1887.14	0.803983	-0.314763	0.000159723	0.0500188	FALSE	FALSE
Prom1	825.323	692.1	901.45	1.30249	0.381267	0.000175627	0.0536483	FALSE	FALSE
Map6d1	3442.4	3862.3	3202.46	0.829159	-0.27028	0.000188279	0.0568947	FALSE	FALSE
Gm9946	60.798	31.4073	77.5927	2.47053	1.30482	0.000190839	0.0570549	FALSE	FALSE
Diras2	15227.2	17100.3	14156.9	0.827874	-0.272516	0.00019536	0.0577916	FALSE	FALSE
Glp2r	236.654	186.736	265.179	1.42007	0.505965	0.000199298	0.0583425	FALSE	FALSE
Sgms2	364.379	296.289	403.288	1.36113	0.444806	0.000211659	0.0613221	FALSE	FALSE
Ramp3	837.215	962.982	765.349	0.79477	-0.331391	0.000219601	0.0629739	FALSE	FALSE
Ctla2a	441.911	318.68	512.328	1.60766	0.684958	0.000237385	0.0667124	FALSE	FALSE
Cyp11a1	86.9929	110.98	73.2861	0.660356	-0.598684	0.000237177	0.0667124	FALSE	FALSE
Adamts4	1744.04	2010.83	1591.59	0.791508	-0.337324	0.000242531	0.0673778	FALSE	FALSE
Gucy2g	411.731	470.215	378.312	0.804551	-0.313743	0.000244548	0.0673778	FALSE	FALSE
F13a1	192.573	151.247	216.188	1.42938	0.515386	0.000263291	0.0696181	FALSE	FALSE
Fbln5	625.891	418.168	744.59	1.7806	0.832362	0.000265065	0.0696181	FALSE	FALSE
Rsad2	94.2184	68.8052	108.74	1.58041	0.660295	0.000261318	0.0696181	FALSE	FALSE
Slc38a2	10604.7	9103.71	11462.4	1.2591	0.332389	0.000258307	0.0696181	FALSE	FALSE
Slc38a3	3737.34	4350.15	3387.16	0.778629	-0.360992	0.00026039	0.0696181	FALSE	FALSE
B4galt2	3027.55	3417.51	2804.71	0.820688	-0.285094	0.000273808	0.069953	FALSE	FALSE
Gltp	1920.39	2235.17	1740.51	0.778693	-0.360874	0.000272476	0.069953	FALSE	FALSE
Nos2	20.8587	40.5472	9.60811	0.236961	-2.07728	0.000269279	0.069953	FALSE	FALSE
Ptges	211.13	255.153	185.974	0.728871	-0.456264	0.000286751	0.0725996	FALSE	FALSE
Clca6	18.0658	29.1584	11.7272	0.40219	-1.31405	0.00029654	0.0744078	FALSE	FALSE
C130074G19Rik	2819.39	3172.4	2617.68	0.825141	-0.277288	0.000301072	0.0748763	FALSE	FALSE
Adamtsl5	324.799	378.339	294.204	0.77762	-0.362863	0.000318682	0.0785607	FALSE	FALSE
Adm	138.406	79.609	172.005	2.16062	1.11145	0.000322402	0.0787866	FALSE	FALSE
Agxt2l1	3220.51	2117.31	3850.91	1.81877	0.862966	0.000330528	0.0797909	FALSE	FALSE
Dbp	2819.66	3295.54	2547.73	0.773084	-0.371302	0.00033219	0.0797909	FALSE	FALSE
Akap12	2787.33	2419.4	2997.57	1.23897	0.309146	0.000353519	0.0834869	FALSE	FALSE
Apod	11619.9	10197.4	12432.8	1.21921	0.285952	0.000350858	0.0834869	FALSE	FALSE
BC034090	504.453	587.727	456.868	0.777347	-0.363369	0.000368492	0.0858442	FALSE	FALSE
Id1	652.846	528.11	724.123	1.37116	0.455396	0.000370744	0.0858442	FALSE	FALSE
Pla2g7	6244.31	7062.5	5776.77	0.81795	-0.289915	0.000376096	0.0858442	FALSE	FALSE
Slc45a3	50.7018	67.1608	41.2967	0.614893	-0.701592	0.000376148	0.0858442	FALSE	FALSE
Tspan7	51013.9	56102.5	48106.1	0.857467	-0.221847	0.000378774	0.0858442	FALSE	FALSE
Bcan	11193.4	12750.2	10303.8	0.808123	-0.307352	0.000384841	0.0865215	FALSE	FALSE
Mcam	1294.14	1522.12	1163.87	0.764639	-0.387148	0.000388831	0.0867247	FALSE	FALSE
D030055H07Rik	65.4811	83.7939	55.0166	0.65657	-0.606979	0.000394171	0.0872234	FALSE	FALSE
Serpinb1a	564.456	739.337	464.524	0.628298	-0.67048	0.000405276	0.0889803	FALSE	FALSE
Ppp1r1a	2769.26	3130.35	2562.93	0.818736	-0.288529	0.000415651	0.0905506	FALSE	FALSE
Hkdc1	449.877	567.274	382.793	0.674793	-0.567482	0.000423613	0.0915754	FALSE	FALSE
Prr5l	931.223	1067.83	853.162	0.798967	-0.323791	0.000441865	0.0947919	FALSE	FALSE
Frmd8	1524.43	1769.53	1384.37	0.782341	-0.354131	0.000445559	0.0948601	FALSE	FALSE
Cxcl14	3818.38	4224.39	3586.37	0.848968	-0.236218	0.000453971	0.0959244	FALSE	FALSE
Ccl27a	2466.38	2762.33	2297.26	0.83164	-0.265969	0.000470604	0.098697	FALSE	FALSE
Dnahc12	118.355	82.1898	139.021	1.69146	0.758267	0.000474881	0.0988562	FALSE	FALSE
Avp	886.188	426.362	1148.95	2.69477	1.43016	0.000486552	0.0998071	FALSE	FALSE
Zfp365	22844.5	24922.9	21656.9	0.868955	-0.202646	0.000483099	0.0998071	FALSE	FALSE
Oas2	70.4761	48.3497	83.1197	1.71913	0.781682	0.000491233	0.100037	FALSE	FALSE
Scn10a	74.0706	38.1357	94.6048	2.48074	1.31077	0.000533663	0.107896	FALSE	FALSE
Igh-6	1410.95	1737.09	1224.59	0.704969	-0.504368	0.000554052	0.111218	FALSE	FALSE
Reep6	433.007	498.079	395.823	0.794699	-0.331519	0.000562582	0.112129	FALSE	FALSE
Fam171a2	3280.21	3688.05	3047.17	0.826228	-0.275389	0.000585453	0.112692	FALSE	FALSE
Fscn1	9467.71	10569.1	8838.33	0.836239	-0.258012	0.000570216	0.112692	FALSE	FALSE
Klf10	1497.33	1797.48	1325.82	0.737596	-0.439096	0.000582345	0.112692	FALSE	FALSE
Oasl2	265.41	184.574	311.602	1.68822	0.755507	0.000580999	0.112692	FALSE	FALSE
Slc19a3	227.265	176.691	256.164	1.44979	0.535839	0.000582658	0.112692	FALSE	FALSE
D18Ertd653e	1643.51	1828.01	1538.08	0.841396	-0.249144	0.000611164	0.11684	FALSE	FALSE
Ggta1	382.625	334.112	410.347	1.22817	0.296512	0.00063199	0.118439	FALSE	FALSE
Pon1	18.9179	7.77075	25.2876	3.25421	1.70231	0.000632167	0.118439	FALSE	FALSE
Tmod1	1917.82	2117.02	1803.99	0.852133	-0.230849	0.000630365	0.118439	FALSE	FALSE
Adamtsl1	707.848	799.653	655.387	0.81959	-0.287026	0.000650538	0.121011	FALSE	FALSE
Ier5l	553.088	657.123	493.64	0.751213	-0.412705	0.000654508	0.121011	FALSE	FALSE
Plk5	1187.83	1366.06	1085.98	0.794977	-0.331015	0.000672061	0.123444	FALSE	FALSE
Grin2c	2925.93	3397.41	2656.52	0.781924	-0.3549	0.000683874	0.124798	FALSE	FALSE
Itm2a	2384.67	2799.07	2147.86	0.767347	-0.382049	0.000699261	0.126783	FALSE	FALSE
Scrg1	887.852	791.548	942.882	1.19119	0.2524	0.00072205	0.130076	FALSE	FALSE
Vegfb	2581.55	2875.89	2413.35	0.839166	-0.252973	0.00072866	0.13043	FALSE	FALSE
Expi	29.732	43.8079	21.6887	0.495086	-1.01425	0.00073526	0.130513	FALSE	FALSE
Wscd1	4590.41	5067.53	4317.77	0.852047	-0.230995	0.000738414	0.130513	FALSE	FALSE
Glb1l2	56.4847	38.478	66.7743	1.73539	0.795261	0.00075808	0.132325	FALSE	FALSE
Gpc3	341.884	281.828	376.201	1.33486	0.416688	0.000756949	0.132325	FALSE	FALSE
Olig1	5733.48	6644.81	5212.72	0.78448	-0.350192	0.000774628	0.13274	FALSE	FALSE
Serpind1	210.417	250.767	187.36	0.747145	-0.420539	0.000771	0.13274	FALSE	FALSE
Tgfa	2360.47	2598.06	2224.71	0.856295	-0.223821	0.000774342	0.13274	FALSE	FALSE
AI115009	99.8755	125.137	85.4406	0.682779	-0.55051	0.000783234	0.133401	FALSE	FALSE
Acsbg1	8277.68	9216.83	7741.02	0.839879	-0.251747	0.000804595	0.135297	FALSE	FALSE
Car7	806.248	925.005	738.387	0.798252	-0.325084	0.000813623	0.135297	FALSE	FALSE
Kdr	1017.23	674.156	1213.27	1.79969	0.847745	0.00080015	0.135297	FALSE	FALSE
Myo1d	1398.48	1593.12	1287.25	0.80801	-0.307555	0.000812993	0.135297	FALSE	FALSE
Rasl10a	1093.77	1278.76	988.058	0.772669	-0.372077	0.00082882	0.137014	FALSE	FALSE
1700045I19Rik	39.1024	25.5982	46.8192	1.829	0.871056	0.000852664	0.137715	FALSE	FALSE
Atp8b1	323.172	403.661	277.179	0.686662	-0.542327	0.000844711	0.137715	FALSE	FALSE
Neurl1a	8582.36	9651.99	7971.14	0.825854	-0.276041	0.000848643	0.137715	FALSE	FALSE
Phldb1	9141.63	10160.2	8559.59	0.842465	-0.247312	0.000848503	0.137715	FALSE	FALSE
Mfge8	6340.32	7443.18	5710.12	0.767161	-0.382399	0.00086768	0.138548	FALSE	FALSE
Pllp	2588.02	3207.07	2234.27	0.696671	-0.52145	0.000866998	0.138548	FALSE	FALSE
A930001N09Rik	4942.92	4370.63	5269.95	1.20577	0.26995	0.000878591	0.139157	FALSE	FALSE
Btbd16	27.374	39.2795	20.5708	0.523703	-0.933178	0.000881401	0.139157	FALSE	FALSE
Lyst	5237.94	4704.87	5542.55	1.17805	0.236395	0.000887507	0.139221	FALSE	FALSE
Map1lc3a	4786.68	5379.61	4447.87	0.8268	-0.274389	0.000891712	0.139221	FALSE	FALSE
Prg4	357.79	307.352	386.611	1.25788	0.33099	0.000960645	0.148335	FALSE	FALSE
Rgs17	6832.59	6061.19	7273.39	1.19999	0.263028	0.000957227	0.148335	FALSE	FALSE
Hbegf	600.011	681.166	553.637	0.812779	-0.299065	0.000982449	0.150053	FALSE	FALSE
Snord35b	13.1252	20.2205	9.07076	0.448591	-1.15653	0.00097742	0.150053	FALSE	FALSE
Treml1	6.51755	1.432	9.42358	6.58073	2.71825	0.000988641	0.150183	FALSE	FALSE
Smc4	465.71	390.126	508.901	1.30445	0.383444	0.0010333	0.156122	FALSE	FALSE
6530418L21Rik	4635.93	5098.8	4371.43	0.857345	-0.222052	0.00106101	0.15905	FALSE	FALSE
Igfbp3	717.343	581.396	795.027	1.36744	0.451481	0.00106399	0.15905	FALSE	FALSE
Cpm	1012.64	824.425	1120.19	1.35875	0.442285	0.00109614	0.162989	FALSE	FALSE
Micall1	3728.91	4130.69	3499.32	0.84715	-0.23931	0.00113083	0.167261	FALSE	FALSE
Rnf122	218.656	252.806	199.142	0.787726	-0.344234	0.00117382	0.172712	FALSE	FALSE
Igsf9b	1466.46	1622.09	1377.52	0.849224	-0.235783	0.00119431	0.173017	FALSE	FALSE
Lhx2	2232.38	2499.26	2079.87	0.832195	-0.265007	0.00119437	0.173017	FALSE	FALSE
Mc3r	57.0501	36.4852	68.8014	1.88573	0.915126	0.00118651	0.173017	FALSE	FALSE
Agt	2829.69	2026.07	3288.9	1.6233	0.698926	0.00124281	0.178341	FALSE	FALSE
Crtam	4.41815	0.746487	6.51624	8.72921	3.12585	0.00124381	0.178341	FALSE	FALSE
Tnnt1	455.75	521.548	418.151	0.801749	-0.318777	0.00130872	0.186695	FALSE	FALSE
Bmx	95.3543	71.1441	109.189	1.53475	0.618007	0.00131802	0.187072	FALSE	FALSE
AU021092	165.464	131.309	184.981	1.40875	0.494414	0.00133276	0.187273	FALSE	FALSE
H2-Q6	178.523	144.313	198.071	1.37251	0.456813	0.00132988	0.187273	FALSE	FALSE
Enpp6	330.462	396.971	292.456	0.736718	-0.440816	0.00134478	0.188022	FALSE	FALSE
Ctxn1	11668	13190.1	10798.2	0.818657	-0.288669	0.00136662	0.19013	FALSE	FALSE
Pmepa1	2111.31	2382.14	1956.55	0.821342	-0.283945	0.00144292	0.196325	FALSE	FALSE
Ryr1	1918.14	2256.98	1724.52	0.764082	-0.388201	0.00143879	0.196325	FALSE	FALSE
Slain1	3128.82	3436.71	2952.88	0.859217	-0.218906	0.00144495	0.196325	FALSE	FALSE
Slc30a10	1125.91	1243.46	1058.74	0.851443	-0.232017	0.00144608	0.196325	FALSE	FALSE
Vegfa	4380.66	3670.95	4786.2	1.3038	0.382727	0.00144342	0.196325	FALSE	FALSE
Fa2h	2124.11	2444.53	1941.01	0.794024	-0.332746	0.00146367	0.197758	FALSE	FALSE
Hs3st2	1274.03	1475.98	1158.64	0.784995	-0.349244	0.00150588	0.202486	FALSE	FALSE
Clec14a	334.488	263.418	375.099	1.42397	0.509914	0.00155919	0.206689	FALSE	FALSE
Gm15613	7.20113	2.41104	9.93832	4.122	2.04335	0.00155913	0.206689	FALSE	FALSE
Myl4	475.791	568.796	422.646	0.743053	-0.428463	0.00154764	0.206689	FALSE	FALSE
C2	173.938	134.431	196.514	1.46182	0.547768	0.00158878	0.209622	FALSE	FALSE
Kcnmb4	885.335	986.074	827.77	0.839461	-0.252465	0.00163376	0.21455	FALSE	FALSE
Car10	5405.4	5926.58	5107.58	0.861809	-0.21456	0.00167092	0.214723	FALSE	FALSE
Cpne9	2986.13	3321.9	2794.26	0.841161	-0.249545	0.00168093	0.214723	FALSE	FALSE
Egfl6	112.458	144.093	94.3816	0.655006	-0.61042	0.00165829	0.214723	FALSE	FALSE
Grm2	2361.77	2601.46	2224.8	0.855209	-0.225651	0.00167405	0.214723	FALSE	FALSE
Plin4	1923.84	637.915	2658.65	4.16772	2.05926	0.00165137	0.214723	FALSE	FALSE
Tst	819.832	1006.1	713.39	0.709062	-0.496017	0.00164593	0.214723	FALSE	FALSE
Chchd10	4186.2	4704.94	3889.79	0.826746	-0.274484	0.00169378	0.215385	FALSE	FALSE
Cx3cl1	29852.4	33218	27929.2	0.840785	-0.250192	0.00171794	0.217474	FALSE	FALSE
6530402F18Rik	711.185	804.909	657.628	0.817022	-0.291554	0.00174429	0.218348	FALSE	FALSE
8430408G22Rik	137.581	42.0785	192.153	4.56655	2.1911	0.00173471	0.218348	FALSE	FALSE
Adra2c	1042.02	1171.94	967.787	0.825801	-0.276135	0.00177777	0.218348	FALSE	FALSE
Cp	1265.72	1051.54	1388.11	1.32007	0.400616	0.00175717	0.218348	FALSE	FALSE
Dkkl1	448.337	515.241	410.106	0.795951	-0.329248	0.00179221	0.218348	FALSE	FALSE
Dnahc3	204.353	171.221	223.286	1.30408	0.383035	0.00181209	0.218348	FALSE	FALSE
Fermt2	4904.77	5355.38	4647.28	0.867777	-0.204603	0.00180931	0.218348	FALSE	FALSE
Hmgcs2	468.138	356.174	532.117	1.49398	0.579162	0.00181808	0.218348	FALSE	FALSE
Inf2	8529.88	9924.17	7733.14	0.779223	-0.359892	0.00175917	0.218348	FALSE	FALSE
Lingo1	13264.4	15117.9	12205.3	0.807344	-0.308745	0.00177352	0.218348	FALSE	FALSE
Nxf7	79.4948	105.21	64.8005	0.615917	-0.699193	0.00181802	0.218348	FALSE	FALSE
Sdpr	756.192	665.703	807.901	1.21361	0.2793	0.00178896	0.218348	FALSE	FALSE
Phka1	2170.56	1942.36	2300.97	1.18463	0.244435	0.00184313	0.219481	FALSE	FALSE
Sema7a	7991.97	9085.35	7367.18	0.810886	-0.30243	0.00183536	0.219481	FALSE	FALSE
Zfp580	528.753	622.835	474.991	0.762628	-0.390949	0.00191169	0.226684	FALSE	FALSE
Dct	13.3535	20.364	9.34747	0.45902	-1.12337	0.00193997	0.227316	FALSE	FALSE
F5	652.558	470.976	756.319	1.60586	0.683342	0.00194058	0.227316	FALSE	FALSE
Flt1	4688.94	3976.74	5095.91	1.28143	0.357753	0.00194937	0.227316	FALSE	FALSE
Klf16	2198.94	2424.62	2069.97	0.853729	-0.228149	0.00194928	0.227316	FALSE	FALSE
Sept4	11978	13218.7	11269.1	0.852513	-0.230206	0.00199979	0.231276	FALSE	FALSE
Anxa6	5280.72	5846.88	4957.2	0.847837	-0.238141	0.00199656	0.231276	FALSE	FALSE
Mei1	320.562	386.943	282.63	0.730419	-0.453204	0.00203433	0.234306	FALSE	FALSE
Col8a1	369.322	304.262	406.5	1.33602	0.417941	0.00206195	0.236519	FALSE	FALSE
Gstm2	111.762	82.9159	128.246	1.54669	0.629187	0.00207771	0.237358	FALSE	FALSE
Vil1	59.3247	43.8088	68.1909	1.55656	0.638357	0.00210032	0.238968	FALSE	FALSE
Slc4a1	9.14162	4.12831	12.0064	2.9083	1.54018	0.00212341	0.240622	FALSE	FALSE
Scd1	15573.6	17064.6	14721.6	0.862702	-0.213066	0.00213898	0.241413	FALSE	FALSE
Lpp	845.482	750.173	899.944	1.19965	0.26261	0.00215503	0.242251	FALSE	FALSE
Btbd17	662.247	808.614	578.608	0.715555	-0.482865	0.00224263	0.24626	FALSE	FALSE
Ccl8	17.7024	12.4226	20.7195	1.66788	0.738018	0.00224217	0.24626	FALSE	FALSE
D330012F22Rik	258.329	313.143	227.007	0.724931	-0.464083	0.00223909	0.24626	FALSE	FALSE
Eltd1	1387.61	1100.63	1551.59	1.40974	0.495427	0.00224327	0.24626	FALSE	FALSE
Plekhh1	3003.18	3339.27	2811.13	0.841841	-0.24838	0.00220922	0.24626	FALSE	FALSE
Slc7a10	1457.25	1672.74	1334.12	0.797566	-0.326325	0.00220516	0.24626	FALSE	FALSE
Matn2	1751.21	1581.73	1848.06	1.16838	0.224512	0.00226526	0.247707	FALSE	FALSE
Metrn	349.99	403.371	319.486	0.792039	-0.336357	0.00227926	0.248272	FALSE	FALSE
Igh-1b	167.766	217.395	139.407	0.641261	-0.641016	0.00229644	0.249178	FALSE	FALSE
1110002E22Rik	175.011	209.505	155.3	0.741268	-0.431933	0.00236162	0.254307	FALSE	FALSE
Gm16070	35.1546	25.6885	40.5638	1.57906	0.65907	0.00237012	0.254307	FALSE	FALSE
Nptx2	1797.85	2095.17	1627.95	0.776999	-0.364016	0.00237086	0.254307	FALSE	FALSE
Ephb1	2742.34	3009.42	2589.72	0.860535	-0.216694	0.0023882	0.254865	FALSE	FALSE
Mpo	9.37642	4.16939	12.3519	2.96251	1.56682	0.0023942	0.254865	FALSE	FALSE
Cckbr	2195.6	2474.39	2036.29	0.822946	-0.28113	0.00241255	0.255848	FALSE	FALSE
AC164565.1	11.8285	6.0691	15.1196	2.49125	1.31687	0.00246247	0.260161	FALSE	FALSE
Gng13	515.493	598.332	468.157	0.782436	-0.353956	0.00247282	0.260276	FALSE	FALSE
Rasl11b	2486.16	2782.2	2317	0.832793	-0.263969	0.00252097	0.264354	FALSE	FALSE
Gdpd5	1651.06	1815.4	1557.16	0.857749	-0.221372	0.00255773	0.266222	FALSE	FALSE
Oasl1	13.0739	5.77936	17.2423	2.98342	1.57697	0.00255761	0.266222	FALSE	FALSE
AI464131	1881.58	2069.13	1774.41	0.857566	-0.221681	0.00259961	0.269583	FALSE	FALSE
Trib3	53.8	40.6147	61.3344	1.51015	0.594694	0.0026431	0.273084	FALSE	FALSE
Gvin1	24.018	11.9506	30.9136	2.58678	1.37116	0.00265738	0.273554	FALSE	FALSE
Ace	1917.99	1702.79	2040.96	1.1986	0.261351	0.00272267	0.276151	FALSE	FALSE
Mapk8ip1	18260.2	20275.8	17108.4	0.843786	-0.24505	0.00270638	0.276151	FALSE	FALSE
Msr1	17.2267	10.168	21.2602	2.09089	1.06412	0.00273173	0.276151	FALSE	FALSE
Stk33	85.2052	67.1145	95.5428	1.42358	0.509522	0.00272836	0.276151	FALSE	FALSE
Tmem151b	2402.29	2721.56	2219.86	0.815655	-0.293969	0.00270735	0.276151	FALSE	FALSE
Acta1	334.348	396.636	298.754	0.753221	-0.408855	0.00276417	0.277862	FALSE	FALSE
Gpr81	45.285	32.8226	52.4064	1.59666	0.675054	0.00276843	0.277862	FALSE	FALSE
Ngfr	309.547	368.624	275.788	0.748157	-0.418586	0.00278505	0.278535	FALSE	FALSE
Cyp4f15	939.857	827.342	1004.15	1.21371	0.279421	0.00281577	0.279616	FALSE	FALSE
Slc25a35	373.13	429.662	340.826	0.793243	-0.334164	0.00281259	0.279616	FALSE	FALSE
Rnf152	1709.29	1520.85	1816.97	1.19471	0.256663	0.00283327	0.280364	FALSE	FALSE
Egr4	1167.27	1431.54	1016.26	0.709907	-0.494299	0.00287615	0.282617	FALSE	FALSE
Tmem88b	2729.76	3124.04	2504.46	0.801673	-0.318914	0.00287566	0.282617	FALSE	FALSE
2210411K11Rik	87.1811	112.305	72.8244	0.64845	-0.624933	0.00294832	0.285713	FALSE	FALSE
Baiap2l2	102.053	119.97	91.8147	0.765311	-0.385881	0.00294686	0.285713	FALSE	FALSE
Hpcal4	47695.6	51828.9	45333.7	0.87468	-0.193172	0.00292864	0.285713	FALSE	FALSE
Speg	8417.26	9329.44	7896.01	0.846354	-0.240668	0.00292825	0.285713	FALSE	FALSE
Sept5	27147.5	30545.4	25205.8	0.825192	-0.277199	0.00299816	0.289245	FALSE	FALSE
Dnajb5	6792.42	7312.59	6495.18	0.888219	-0.171013	0.00302594	0.289245	FALSE	FALSE
Gm13308	822.381	934.04	758.576	0.812145	-0.300191	0.00301832	0.289245	FALSE	FALSE
Igsf21	1822.09	2056.52	1688.13	0.820867	-0.284779	0.0030074	0.289245	FALSE	FALSE
Csf2ra	1105.66	1228.96	1035.2	0.842343	-0.24752	0.00303944	0.28955	FALSE	FALSE
Fam55d	772.295	867.514	717.884	0.827519	-0.273136	0.00309973	0.294296	FALSE	FALSE
Trim36	561.051	646.253	512.363	0.792822	-0.334932	0.00313029	0.296197	FALSE	FALSE
Cyp1b1	229.579	167.143	265.257	1.587	0.666304	0.00317085	0.297455	FALSE	FALSE
Pppde2	5769.16	6247.12	5496.04	0.879773	-0.184797	0.0031703	0.297455	FALSE	FALSE
Usp18	88.6292	65.0683	102.093	1.56901	0.649851	0.00317534	0.297455	FALSE	FALSE
Golga7b	4889.44	5466.26	4559.83	0.834179	-0.261572	0.00321067	0.299766	FALSE	FALSE
Gm13341	135.197	84.3828	164.233	1.94629	0.960727	0.0032563	0.303019	FALSE	FALSE
Pla2g3	514.861	385.361	588.861	1.52808	0.611719	0.00327474	0.30373	FALSE	FALSE
Rgn	13.5813	5.52564	18.1845	3.29093	1.71849	0.00331573	0.306343	FALSE	FALSE
Tlr7	209.938	171.66	231.811	1.3504	0.43339	0.00332472	0.306343	FALSE	FALSE
Foxq1	96.1498	124.033	80.2163	0.646731	-0.628763	0.00334993	0.306655	FALSE	FALSE
Plekho1	1249.99	1435.75	1143.84	0.796685	-0.327918	0.00334349	0.306655	FALSE	FALSE
Emx1	580.125	670.881	528.265	0.787419	-0.344797	0.00339594	0.309858	FALSE	FALSE
Itih3	3354.22	2629.44	3768.37	1.43315	0.519186	0.00345187	0.313942	FALSE	FALSE
Gna12	6289.42	6973.71	5898.4	0.845806	-0.241602	0.003469	0.314061	FALSE	FALSE
Neu4	477.474	550.896	435.519	0.790566	-0.339043	0.00348671	0.314061	FALSE	FALSE
Zfp185	156.868	130.137	172.143	1.32279	0.403581	0.00347583	0.314061	FALSE	FALSE
Pmp22	1606.41	1777.7	1508.53	0.848586	-0.236867	0.00350458	0.314662	FALSE	FALSE
Ccl25	258.651	219.383	281.091	1.28128	0.357588	0.0035411	0.316585	FALSE	FALSE
CT030640.1	2094.55	2335.92	1956.63	0.837623	-0.255626	0.00355795	0.316585	FALSE	FALSE
Rgs20	1204.57	1328.05	1134.01	0.85389	-0.227878	0.0035598	0.316585	FALSE	FALSE
Gpr153	1803.59	2010.54	1685.33	0.838247	-0.254552	0.00358518	0.31694	FALSE	FALSE
Ntrk1	141.659	112.902	158.092	1.40026	0.48569	0.00358633	0.31694	FALSE	FALSE
Mesdc1	1585.62	1743.98	1495.14	0.857314	-0.222104	0.0036479	0.320365	FALSE	FALSE
Ube2l6	372.039	324.939	398.953	1.22778	0.296052	0.00363767	0.320365	FALSE	FALSE
Ddx3y	4275.06	3822.53	4533.65	1.18603	0.246145	0.00368474	0.32192	FALSE	FALSE
Lmcd1	222.222	267.808	196.173	0.732514	-0.449071	0.00368851	0.32192	FALSE	FALSE
Wnt5a	692.033	610.723	738.496	1.20922	0.274073	0.00370068	0.321982	FALSE	FALSE
Metrnl	291.404	332.724	267.793	0.80485	-0.313208	0.00377744	0.327647	FALSE	FALSE
Sparc	28504.9	22782.8	31774.7	1.39468	0.479933	0.00382617	0.330852	FALSE	FALSE
4930539E08Rik	405.29	445.922	382.072	0.856814	-0.222946	0.00391691	0.332044	FALSE	FALSE
4930578C19Rik	67.404	86.8946	56.2665	0.647526	-0.626991	0.00393557	0.332044	FALSE	FALSE
Adam19	999.37	1102.08	940.678	0.853546	-0.228459	0.00400388	0.332044	FALSE	FALSE
Adcy5	19316.7	21342.9	18158.9	0.850814	-0.233084	0.00387257	0.332044	FALSE	FALSE
Cd36	100.481	77.8782	113.397	1.45608	0.542088	0.00400538	0.332044	FALSE	FALSE
Fam43b	949.28	1056.91	887.778	0.839976	-0.251579	0.00390214	0.332044	FALSE	FALSE
Fcgrt	651.989	768.455	585.436	0.761836	-0.392447	0.00388219	0.332044	FALSE	FALSE
Gfra4	2146.19	2353.05	2027.98	0.861851	-0.21449	0.00392976	0.332044	FALSE	FALSE
H1fx	744.074	858.133	678.898	0.791134	-0.338006	0.0039974	0.332044	FALSE	FALSE
Nid2	296.054	244.167	325.703	1.33393	0.415687	0.00399354	0.332044	FALSE	FALSE
Rbp4	411.744	466.135	380.664	0.816639	-0.29223	0.00398432	0.332044	FALSE	FALSE
Rela	1262.37	1420.35	1172.09	0.825215	-0.277158	0.00397177	0.332044	FALSE	FALSE
Rtn4rl2	996.644	1166.16	899.777	0.771573	-0.374126	0.00392848	0.332044	FALSE	FALSE
Zfp579	800.083	887.463	750.152	0.845277	-0.242504	0.00398622	0.332044	FALSE	FALSE
Rif1	2625	2330.99	2793	1.19821	0.260876	0.00402165	0.332413	FALSE	FALSE
Nxn	677.221	608.959	716.229	1.17615	0.234076	0.00404467	0.333335	FALSE	FALSE
Plek	1175.71	1047.11	1249.2	1.19299	0.254585	0.00408199	0.335427	FALSE	FALSE
Gm15440	1098.33	1213.83	1032.34	0.85048	-0.233652	0.00414946	0.339977	FALSE	FALSE
Chadl	579.649	671.938	526.913	0.784168	-0.350765	0.00421574	0.344404	FALSE	FALSE
A4galt	132.672	112.662	144.107	1.27911	0.355137	0.00438611	0.353794	FALSE	FALSE
Efhd1	1241.73	1427.95	1135.31	0.795064	-0.330857	0.00439379	0.353794	FALSE	FALSE
Luzp2	3595.47	3863.27	3442.44	0.891068	-0.166392	0.00436425	0.353794	FALSE	FALSE
Mypn	176.79	210.119	157.745	0.750739	-0.413617	0.00435067	0.353794	FALSE	FALSE
Tmem151a	10631.9	11722.5	10008.7	0.853801	-0.228028	0.00437456	0.353794	FALSE	FALSE
Vps37b	1530.45	1668.6	1451.51	0.869897	-0.201083	0.00440622	0.353794	FALSE	FALSE
Chrm4	1960.26	2150.99	1851.27	0.860658	-0.216489	0.00443846	0.355368	FALSE	FALSE
Neu2	228.318	272.233	203.225	0.746511	-0.421764	0.00452747	0.361465	FALSE	FALSE
Ltf	26.9652	12.2017	35.4015	2.90136	1.53673	0.00455767	0.362845	FALSE	FALSE
Il17ra	869.614	978.081	807.632	0.825731	-0.276256	0.00458285	0.363819	FALSE	FALSE
Gm15169	34.5456	17.0262	44.5567	2.61694	1.38788	0.00464154	0.364588	FALSE	FALSE
Hmgn5	679.525	598.983	725.549	1.2113	0.276559	0.00463529	0.364588	FALSE	FALSE
Lhpp	563.307	624.323	528.441	0.846421	-0.240552	0.00464443	0.364588	FALSE	FALSE
S100a11	244.79	210.501	264.383	1.25597	0.328803	0.00460984	0.364588	FALSE	FALSE
Adora2b	195.618	230.982	175.41	0.759412	-0.397046	0.00468817	0.366996	FALSE	FALSE
Trim21	169.52	140.725	185.974	1.32155	0.402227	0.0047252	0.368868	FALSE	FALSE
Gm15462	15.9274	26.0607	10.137	0.388977	-1.36224	0.00477878	0.372017	FALSE	FALSE
Postn	186.004	135.15	215.064	1.59131	0.670211	0.00479795	0.372477	FALSE	FALSE
Bcl6b	82.9824	107.886	68.7515	0.637258	-0.65005	0.00493055	0.376238	FALSE	FALSE
Dhcr7	1719.92	1879.69	1628.63	0.866439	-0.20683	0.00487755	0.376238	FALSE	FALSE
Robo3	1227.3	1479.35	1083.27	0.732262	-0.449569	0.00489139	0.376238	FALSE	FALSE
Spnb3	47514.8	53557.7	44061.8	0.822699	-0.281564	0.00490483	0.376238	FALSE	FALSE
Tap1	219.741	187.033	238.431	1.2748	0.350274	0.00494011	0.376238	FALSE	FALSE
Tppp3	2399.47	2004.57	2625.12	1.30957	0.38909	0.00493888	0.376238	FALSE	FALSE
Wbp5	3243.68	2935.38	3419.85	1.16504	0.220383	0.00488355	0.376238	FALSE	FALSE
Dlg4	33141.8	36296.4	31339.1	0.863422	-0.211862	0.00497313	0.376586	FALSE	FALSE
Enpp1	384.403	436.982	354.358	0.810921	-0.302367	0.00497842	0.376586	FALSE	FALSE
Mgp	1004.87	901.519	1063.93	1.18015	0.238972	0.00498488	0.376586	FALSE	FALSE
C1qtnf4	4454.7	5238.13	4007.03	0.764973	-0.38652	0.00499928	0.376662	FALSE	FALSE
1110035M17Rik	70.6433	91.0659	58.9732	0.647587	-0.626853	0.00501499	0.376835	FALSE	FALSE
Ppp1r3g	357.882	437.459	312.41	0.714148	-0.485705	0.00502879	0.376864	FALSE	FALSE
Ngef	13916.3	15513.7	13003.5	0.838198	-0.254637	0.00510571	0.381611	FALSE	FALSE
Gpr101	996.653	781.349	1119.68	1.43302	0.519054	0.0052271	0.389648	FALSE	FALSE
Efemp1	701.471	768.237	663.32	0.863431	-0.211847	0.00528041	0.391544	FALSE	FALSE
Vgll4	1507.12	1650.34	1425.28	0.863628	-0.211519	0.00526807	0.391544	FALSE	FALSE
Mag	10454.6	11936.3	9607.94	0.804937	-0.313053	0.00532811	0.394042	FALSE	FALSE
Prss12	838.048	915.065	794.039	0.86774	-0.204665	0.00534806	0.394479	FALSE	FALSE
Ubtd2	561.879	634.115	520.601	0.820988	-0.284567	0.0053732	0.395296	FALSE	FALSE
E2f1	613.232	691.131	568.719	0.822882	-0.281242	0.0054955	0.401841	FALSE	FALSE
Jun	3019	3246.95	2888.75	0.889681	-0.168641	0.00550982	0.401841	FALSE	FALSE
Klk8	122.095	148.485	107.015	0.720713	-0.472504	0.00551936	0.401841	FALSE	FALSE
Tlr13	175.851	150.627	190.265	1.26315	0.33703	0.00548373	0.401841	FALSE	FALSE
Aldh1a7	38.232	51.1129	30.8715	0.603987	-0.727411	0.00554426	0.402611	FALSE	FALSE
Midn	2620.01	2835.44	2496.9	0.880606	-0.183432	0.00560598	0.406043	FALSE	FALSE
Gtf3a	376.301	416.918	353.091	0.846906	-0.239726	0.00563077	0.40679	FALSE	FALSE
Rcan2	16627.9	15252.9	17413.6	1.14166	0.191129	0.0056722	0.408733	FALSE	FALSE
Sfxn5	9768.13	10538.1	9328.14	0.88518	-0.175958	0.00569003	0.408969	FALSE	FALSE
Cd163	202.268	171.98	219.575	1.27675	0.352475	0.00572688	0.410568	FALSE	FALSE
Naa16	427.228	373.682	457.826	1.22517	0.292985	0.00575266	0.411366	FALSE	FALSE
2900079G21Rik	217.475	252.19	197.638	0.783688	-0.351648	0.00577549	0.411951	FALSE	FALSE
Cox5a	4493.22	4904.49	4258.2	0.868225	-0.20386	0.00580484	0.412996	FALSE	FALSE
Cdk2ap1	1691	1861.81	1593.4	0.855834	-0.224598	0.0058365	0.413157	FALSE	FALSE
Rnf39	210.23	241.519	192.35	0.79642	-0.328399	0.00583558	0.413157	FALSE	FALSE
Bsx	7.88759	2.28054	11.0916	4.8636	2.28202	0.00589503	0.41417	FALSE	FALSE
Cdk5r2	11218.3	12737.8	10350.1	0.812548	-0.299475	0.00589098	0.41417	FALSE	FALSE
Kif13b	2885.98	3121.23	2751.55	0.881558	-0.181872	0.00588806	0.41417	FALSE	FALSE
Grb10	4954.21	4281.86	5338.41	1.24675	0.318175	0.00591333	0.41442	FALSE	FALSE
Atp5d	6467.09	7173.39	6063.49	0.845274	-0.242509	0.00599323	0.416211	FALSE	FALSE
Gabrd	3221.4	3575.11	3019.28	0.844527	-0.243784	0.00598839	0.416211	FALSE	FALSE
Rfx8	8.3154	13.8136	5.17356	0.374526	-1.41686	0.00601293	0.416211	FALSE	FALSE
Stard10	2094.95	2309.77	1972.2	0.853848	-0.227949	0.00596377	0.416211	FALSE	FALSE
Znhit1	1274.1	1415.52	1193.3	0.843012	-0.246374	0.00601158	0.416211	FALSE	FALSE
Aspn	50.0166	65.7625	41.0189	0.623742	-0.680979	0.00606556	0.416773	FALSE	FALSE
Cd84	292.649	246.315	319.126	1.2956	0.373623	0.00605632	0.416773	FALSE	FALSE
Zfp428	964.149	1069.93	903.705	0.844641	-0.24359	0.0060401	0.416773	FALSE	FALSE
Casq2	162.302	131.623	179.832	1.36626	0.450233	0.00612116	0.418547	FALSE	FALSE
Fmo2	465.67	247.837	590.146	2.38118	1.25168	0.00611365	0.418547	FALSE	FALSE
Gm15560	15.0937	7.83396	19.2422	2.45625	1.29646	0.00623667	0.424381	FALSE	FALSE
Kctd14	123.755	145.808	111.153	0.76233	-0.391512	0.00622878	0.424381	FALSE	FALSE
mt-Nd5	279955	252066	295892	1.17387	0.23127	0.00631607	0.428746	FALSE	FALSE
Bst2	204.02	173.451	221.488	1.27694	0.352695	0.00639079	0.432772	FALSE	FALSE
Dio2	3211.27	3872.2	2833.6	0.731781	-0.450517	0.00648075	0.437809	FALSE	FALSE
E030002O03Rik	1.45135	3.49854	0.281524	0.080469	-3.63542	0.00651475	0.439051	FALSE	FALSE
Aldh1a3	35.8687	51.5292	26.9199	0.52242	-0.936719	0.00658941	0.440631	FALSE	FALSE
Gp9	14.5786	8.57754	18.0078	2.09941	1.06999	0.00657914	0.440631	FALSE	FALSE
Mgll	9917.13	10990	9304.04	0.846588	-0.240267	0.00660092	0.440631	FALSE	FALSE
Nrsn1	15247.3	16322.6	14632.9	0.896476	-0.157662	0.00656271	0.440631	FALSE	FALSE
Ddx60	83.7532	65.6964	94.0713	1.43191	0.517942	0.00662253	0.441026	FALSE	FALSE
Slco1c1	2690.53	3015.03	2505.1	0.830873	-0.2673	0.00665992	0.442468	FALSE	FALSE
Bank1	75.5865	93.5026	65.3488	0.698898	-0.516847	0.00669549	0.443781	FALSE	FALSE
Itih2	226.223	172.961	256.659	1.48391	0.569407	0.00674258	0.445851	FALSE	FALSE
Cideb	188.381	228.21	165.622	0.725743	-0.46247	0.00677306	0.446815	FALSE	FALSE
Acss3	137.045	100.933	157.68	1.56223	0.643609	0.00682897	0.447045	FALSE	FALSE
Angptl2	333.841	376.317	309.568	0.822626	-0.281692	0.00680046	0.447045	FALSE	FALSE
Ccdc37	303.244	256.05	330.212	1.28964	0.366969	0.00685608	0.447045	FALSE	FALSE
Fam198b	311.444	359.713	283.862	0.789136	-0.341655	0.00685189	0.447045	FALSE	FALSE
Tmem27	18.4847	7.57752	24.7174	3.26194	1.70573	0.00685375	0.447045	FALSE	FALSE
Slc4a11	191.934	168.828	205.138	1.21507	0.281044	0.00687549	0.447273	FALSE	FALSE
Jph4	16166.7	17633.2	15328.7	0.869304	-0.202067	0.00691905	0.449067	FALSE	FALSE
Sstr3	1349.74	1510.41	1257.93	0.832838	-0.263893	0.00699861	0.453184	FALSE	FALSE
Fabp7	599.655	764.856	505.255	0.660587	-0.598179	0.00714177	0.461391	FALSE	FALSE
Acaa1a	2067	2280.01	1945.28	0.853192	-0.229058	0.00717026	0.462169	FALSE	FALSE
Stx1a	9701.25	10872.5	9031.98	0.83072	-0.267566	0.00720342	0.463244	FALSE	FALSE
E130012A19Rik	2117.73	2427.52	1940.71	0.799462	-0.322899	0.00727626	0.465797	FALSE	FALSE
Upf3b	1686	1522.48	1779.44	1.16878	0.225003	0.00727003	0.465797	FALSE	FALSE
Cd6	101.228	129.669	84.9754	0.655324	-0.609719	0.00733032	0.466283	FALSE	FALSE
Gpr27	369.383	439.857	329.112	0.748224	-0.418457	0.00733363	0.466283	FALSE	FALSE
Rxrg	1025.41	1133.45	963.679	0.850218	-0.234095	0.00730894	0.466283	FALSE	FALSE
Pitpnm3	6810.53	7383.07	6483.37	0.87814	-0.187477	0.00737744	0.46801	FALSE	FALSE
Rtp4	115.94	88.0182	131.896	1.49851	0.583526	0.00741322	0.46922	FALSE	FALSE
1810055G02Rik	905.307	997.331	852.722	0.855004	-0.225997	0.00745454	0.46972	FALSE	FALSE
Mmp28	133.365	158.34	119.093	0.752131	-0.410945	0.00745338	0.46972	FALSE	FALSE
Rnpc3	2848.81	2506.46	3044.44	1.21464	0.280524	0.00762835	0.479596	FALSE	FALSE
Fnbp1	11094.4	11987.3	10584.1	0.882938	-0.179616	0.00770737	0.481334	FALSE	FALSE
Gal3st1	624.535	713.432	573.737	0.804194	-0.314385	0.00769999	0.481334	FALSE	FALSE
Lynx1	20906.1	22877.4	19779.7	0.864596	-0.209902	0.00767478	0.481334	FALSE	FALSE
Angptl4	143.522	101.815	167.355	1.64372	0.716962	0.00780967	0.485565	FALSE	FALSE
Naalad2	143.124	116.125	158.552	1.36536	0.44928	0.00779654	0.485565	FALSE	FALSE
Rnu73a	3.40379	0.557829	5.03005	9.01719	3.17268	0.00787259	0.488396	FALSE	FALSE
2810025M15Rik	483.753	543.683	449.507	0.82678	-0.274424	0.00801799	0.488668	FALSE	FALSE
AI607873	21.75	12.353	27.1196	2.19539	1.13448	0.00800243	0.488668	FALSE	FALSE
Atg4a	423.505	380.356	448.161	1.17827	0.23667	0.00800305	0.488668	FALSE	FALSE
Bclaf1	9903.15	9068.97	10379.8	1.14454	0.194772	0.00797475	0.488668	FALSE	FALSE
Cd209a	35.3245	49.1397	27.4301	0.558207	-0.841128	0.00800553	0.488668	FALSE	FALSE
Fam163b	6859.9	7454.1	6520.36	0.874735	-0.193082	0.0080288	0.488668	FALSE	FALSE
H2-Q8	18.8136	10.3313	23.6606	2.29018	1.19546	0.00794127	0.488668	FALSE	FALSE
Igdcc4	3545.68	3834.53	3380.63	0.881629	-0.181756	0.00803346	0.488668	FALSE	FALSE
Stk40	1853.98	1988.3	1777.22	0.893842	-0.161908	0.00795492	0.488668	FALSE	FALSE
Slc40a1	525.311	609.092	477.436	0.783848	-0.351354	0.00808674	0.489788	FALSE	FALSE
Slc4a2	1912.42	2108.02	1800.65	0.854191	-0.227369	0.00807531	0.489788	FALSE	FALSE
Irgm2	260.006	222.575	281.395	1.26427	0.338305	0.00814571	0.492299	FALSE	FALSE
Myh14	2691.98	2960	2538.82	0.857711	-0.221436	0.00826294	0.498312	FALSE	FALSE
Dlk2	1427.01	1574.18	1342.92	0.853095	-0.229222	0.00832848	0.500118	FALSE	FALSE
Slfn4	13.3178	8.51119	16.0644	1.88745	0.916436	0.00832627	0.500118	FALSE	FALSE
Lyz2	1056.84	824.582	1189.55	1.44261	0.528683	0.00836741	0.500318	FALSE	FALSE
Nr2e1	706.457	772.551	668.688	0.865558	-0.208297	0.00835356	0.500318	FALSE	FALSE
Arc	9648.43	12091.1	8252.63	0.682539	-0.551018	0.00849493	0.503171	FALSE	FALSE
Bex4	674.367	583.356	726.373	1.24516	0.316333	0.00845763	0.503171	FALSE	FALSE
Eaf2	76.5551	59.5059	86.2975	1.45024	0.536287	0.00852271	0.503171	FALSE	FALSE
Gpr37l1	8630.04	9511.55	8126.32	0.854363	-0.227079	0.00855041	0.503171	FALSE	FALSE
Mpzl2	104.74	81.9433	117.766	1.43717	0.52323	0.00855778	0.503171	FALSE	FALSE
Prex1	9216.6	10181.7	8665.12	0.85105	-0.232685	0.00855836	0.503171	FALSE	FALSE
Unc13a	23190	25356.1	21952.3	0.86576	-0.20796	0.00846744	0.503171	FALSE	FALSE
Zfhx4	2196.26	1927.07	2350.08	1.21951	0.286298	0.00855635	0.503171	FALSE	FALSE
Tspan15	860.993	946.399	812.189	0.85819	-0.220632	0.00858037	0.503412	FALSE	FALSE
Nup210l	27.5016	35.9607	22.6678	0.630349	-0.665778	0.00860317	0.503698	FALSE	FALSE
1500012F01Rik	1359.28	1225.09	1435.96	1.17212	0.229122	0.00871897	0.507568	FALSE	FALSE
Amy1	1497.3	1298.45	1610.92	1.24065	0.311092	0.00871606	0.507568	FALSE	FALSE
Cx3cr1	2411.57	2631.88	2285.67	0.868456	-0.203476	0.00872346	0.507568	FALSE	FALSE
Rph3a	23882.3	25988.2	22678.9	0.872663	-0.196504	0.00877521	0.509524	FALSE	FALSE
Oas3	6.05183	2.38462	8.14738	3.41663	1.77257	0.00883693	0.511234	FALSE	FALSE
Vwc2l	864.711	775.266	915.822	1.1813	0.240375	0.00884104	0.511234	FALSE	FALSE
5930412G12Rik	111.93	135.789	98.2966	0.723894	-0.46615	0.0089105	0.514192	FALSE	FALSE
Lgi4	886.812	971.132	838.629	0.863558	-0.211635	0.00899262	0.517868	FALSE	FALSE
Cnih2	6186.18	6819.23	5824.44	0.85412	-0.227489	0.00906311	0.520224	FALSE	FALSE
Gprasp2	11279.8	10100.3	11953.8	1.18351	0.243071	0.00907056	0.520224	FALSE	FALSE
Cyp2e1	30.5056	38.2372	26.0875	0.682254	-0.551619	0.00910993	0.521418	FALSE	FALSE
Mmp17	8645.99	9798.63	7987.34	0.815149	-0.294864	0.00915211	0.522768	FALSE	FALSE
RP23-45G4.1	116.87	137.917	104.843	0.760189	-0.39557	0.00917304	0.522901	FALSE	FALSE
Gm2026	119.294	98.9371	130.926	1.32333	0.404169	0.00926897	0.527299	FALSE	FALSE
Trove2	4806.78	4368.98	5056.95	1.15747	0.210973	0.00929994	0.527992	FALSE	FALSE
Anxa3	652.015	597.766	683.014	1.14261	0.192334	0.00933658	0.528186	FALSE	FALSE
Dlgap3	14338.8	16721.7	12977.1	0.776063	-0.365754	0.00934095	0.528186	FALSE	FALSE
Hip1r	4751.03	5185.1	4502.99	0.868449	-0.203487	0.00948076	0.535016	FALSE	FALSE
H2afj	1157.89	1279.47	1088.42	0.850676	-0.233319	0.00954655	0.537648	FALSE	FALSE
Mcm7	781.999	696.212	831.02	1.19363	0.255357	0.00959378	0.539228	FALSE	FALSE
Pcsk9	213.018	267.057	182.139	0.682023	-0.552108	0.00961733	0.539473	FALSE	FALSE
Gabrr2	156.45	99.6336	188.917	1.89611	0.923045	0.00964605	0.540006	FALSE	FALSE
Camk2n1	62196.3	67633.7	59089.3	0.873666	-0.194846	0.00974322	0.540066	FALSE	FALSE
Dusp14	1965.09	2121.65	1875.62	0.884039	-0.177817	0.00972361	0.540066	FALSE	FALSE
Il33	4395.48	4932.14	4088.82	0.829016	-0.270528	0.00970891	0.540066	FALSE	FALSE
Syn1	24495.8	26268.4	23482.8	0.893958	-0.161721	0.00969634	0.540066	FALSE	FALSE
Yjefn3	357.279	405.156	329.92	0.814303	-0.296362	0.00972869	0.540066	FALSE	FALSE
Cd164l2	138.332	163.979	123.677	0.754223	-0.406937	0.00987135	0.54252	FALSE	FALSE
Crip2	3799.2	4169.31	3587.7	0.860503	-0.216748	0.00994919	0.54252	FALSE	FALSE
Glipr2	164.365	132.576	182.529	1.37679	0.461305	0.00993368	0.54252	FALSE	FALSE
Gm16990	438.473	348.086	490.123	1.40805	0.493701	0.00981991	0.54252	FALSE	FALSE
Lcorl	1201.72	1070.17	1276.89	1.19317	0.254796	0.0098855	0.54252	FALSE	FALSE
Maff	149.323	68.9342	195.26	2.83256	1.50211	0.00985517	0.54252	FALSE	FALSE
Pip5k1c	22220.9	24209.4	21084.7	0.870927	-0.199376	0.00996122	0.54252	FALSE	FALSE
Tagap	65.3058	49.4199	74.3835	1.50513	0.58989	0.00992099	0.54252	FALSE	FALSE
Wnt9a	758.33	850.669	705.565	0.829424	-0.269819	0.0098408	0.54252	FALSE	FALSE
Prkcdbp	619.053	719.551	561.626	0.780522	-0.357488	0.0100051	0.543853	FALSE	FALSE
Prmt8	3630.37	3943.99	3451.17	0.875046	-0.19257	0.0100394	0.543921	FALSE	FALSE
Wdr86	144	97.3936	170.632	1.75198	0.808986	0.010045	0.543921	FALSE	FALSE
Gm11408	2.56947	0.227014	3.90801	17.2148	4.10558	0.0101153	0.546671	FALSE	FALSE
Aatk	18140	19752.6	17218.5	0.871705	-0.198087	0.0102137	0.54778	FALSE	FALSE
Hsd11b1	818.011	939.175	748.775	0.797269	-0.326861	0.0101982	0.54778	FALSE	FALSE
Oprd1	1218.62	1353.31	1141.65	0.843601	-0.245368	0.010189	0.54778	FALSE	FALSE
Ppil4	2689.02	2448.47	2826.47	1.15438	0.207121	0.0101987	0.54778	FALSE	FALSE
Tgtp1	31.8192	22.7935	36.9768	1.62225	0.697995	0.0102502	0.548686	FALSE	FALSE
Fibin	221.202	186.266	241.165	1.29473	0.372655	0.0102746	0.548949	FALSE	FALSE
Car11	6222.92	6756.55	5917.99	0.875889	-0.191181	0.0103314	0.549461	FALSE	FALSE
Fam83d	102.061	64.3162	123.63	1.92222	0.94277	0.0103624	0.549461	FALSE	FALSE
Gm15624	152.677	129.509	165.915	1.28111	0.357398	0.0103385	0.549461	FALSE	FALSE
Tmem132a	5250.94	5788.09	4944	0.854167	-0.227409	0.0103501	0.549461	FALSE	FALSE
1810011O10Rik	55.9646	38.3228	66.0457	1.72341	0.785262	0.0103858	0.549666	FALSE	FALSE
2310003H01Rik	756.567	830.019	714.594	0.860937	-0.216021	0.0104588	0.552172	FALSE	FALSE
Il34	2174.22	2380.05	2056.61	0.864102	-0.210726	0.0104725	0.552172	FALSE	FALSE
Nrgn	34940.3	41032.2	31459.2	0.766696	-0.383273	0.0105029	0.552739	FALSE	FALSE
Crispld2	160.947	139.29	173.322	1.24433	0.315365	0.0108171	0.566346	FALSE	FALSE
D630028G08Rik	3.94196	1.07284	5.58147	5.20254	2.37922	0.0109227	0.566346	FALSE	FALSE
Hcn2	7835.83	8593.85	7402.68	0.861392	-0.215258	0.0109149	0.566346	FALSE	FALSE
Ip6k3	52.8945	65.6822	45.5873	0.694058	-0.526871	0.0108724	0.566346	FALSE	FALSE
Lpcat4	4471.2	4988.87	4175.4	0.836943	-0.256799	0.0108798	0.566346	FALSE	FALSE
Olfm1	38144.5	41507.6	36222.6	0.872674	-0.196485	0.0108395	0.566346	FALSE	FALSE
S100a16	2057.52	2332.3	1900.5	0.814864	-0.295369	0.0108347	0.566346	FALSE	FALSE
Znrf2	1390.98	1262.05	1464.65	1.16054	0.214792	0.0108946	0.566346	FALSE	FALSE
Pla1a	94.843	73.2001	107.21	1.46462	0.550527	0.0109464	0.56653	FALSE	FALSE
Pacs2	9947.6	10607	9570.77	0.902303	-0.148317	0.0110091	0.568727	FALSE	FALSE
Gm410	207.848	179.113	224.268	1.2521	0.324352	0.0110753	0.571097	FALSE	FALSE
Pkmyt1	273.933	319.039	248.158	0.777829	-0.362475	0.0111308	0.572909	FALSE	FALSE
Ceacam16	58.1472	69.622	51.5902	0.741004	-0.432446	0.0112191	0.573986	FALSE	FALSE
Gm6457	20.3977	12.8336	24.7201	1.9262	0.945758	0.0112228	0.573986	FALSE	FALSE
Map3k10	8540.57	9650.06	7906.58	0.81933	-0.287484	0.0112334	0.573986	FALSE	FALSE
Slc6a15	3776.12	3454.54	3959.87	1.14628	0.196959	0.0112231	0.573986	FALSE	FALSE
Sspo	275.072	168.051	336.226	2.00074	1.00053	0.0113673	0.579775	FALSE	FALSE
Srf	2769.92	3005.13	2635.52	0.877007	-0.18934	0.0114077	0.58078	FALSE	FALSE
Aldh6a1	5116.61	4703.16	5352.87	1.13814	0.186682	0.0115098	0.582729	FALSE	FALSE
Gm11832	6.36285	11.8992	3.1992	0.268857	-1.89509	0.0115704	0.582729	FALSE	FALSE
Olfm2	3766.78	4191.5	3524.08	0.840769	-0.250218	0.0114937	0.582729	FALSE	FALSE
Pak6	3898.38	4249.21	3697.9	0.870254	-0.200491	0.0115531	0.582729	FALSE	FALSE
Tgtp2	45.0622	29.9477	53.6991	1.79309	0.842451	0.0114743	0.582729	FALSE	FALSE
Tyro3	10808.7	11826.8	10227	0.864736	-0.209668	0.0115603	0.582729	FALSE	FALSE
B230323A14Rik	66.3398	47.0664	77.3531	1.64349	0.71676	0.0116824	0.585533	FALSE	FALSE
Gpr37	4779.1	5371.9	4440.36	0.82659	-0.274757	0.0116886	0.585533	FALSE	FALSE
Mpped2	1544.36	1680.48	1466.58	0.872713	-0.19642	0.0116509	0.585533	FALSE	FALSE
Tdrd1	28.0472	36.7104	23.0968	0.629164	-0.668491	0.0117223	0.586179	FALSE	FALSE
Tmem158	1796.44	2041.4	1656.45	0.811429	-0.301464	0.0118517	0.591597	FALSE	FALSE
D16Ertd472e	357.234	400.867	332.301	0.828956	-0.270633	0.0118871	0.592308	FALSE	FALSE
Tspan17	1339.94	1500.57	1248.14	0.831781	-0.265725	0.0119936	0.596561	FALSE	FALSE
Gramd3	786.52	874.401	736.302	0.842064	-0.247998	0.0120708	0.598283	FALSE	FALSE
Plekha4	136.27	163.931	120.463	0.734839	-0.444501	0.0120615	0.598283	FALSE	FALSE
Ntn3	640.795	710.82	600.781	0.845194	-0.242646	0.0121253	0.598968	FALSE	FALSE
Tesc	1402.88	1555.15	1315.88	0.846145	-0.241024	0.0121375	0.598968	FALSE	FALSE
Trib1	1005.02	1071.65	966.951	0.9023	-0.148321	0.0121486	0.598968	FALSE	FALSE
Kcnj8	270.372	238.925	288.342	1.20683	0.271223	0.0122327	0.600356	FALSE	FALSE
Mex3d	902.388	989.769	852.456	0.861268	-0.215466	0.0122836	0.600356	FALSE	FALSE
Sod3	542.082	620.331	497.368	0.801778	-0.318726	0.0122628	0.600356	FALSE	FALSE
Spink8	190.396	169.564	202.3	1.19306	0.254669	0.0122171	0.600356	FALSE	FALSE
Upk1b	69.753	84.956	61.0656	0.718791	-0.476356	0.01227	0.600356	FALSE	FALSE
Ephb6	5175.6	5776.68	4832.12	0.836488	-0.257583	0.0123569	0.602892	FALSE	FALSE
Gpr115	103.734	124.916	91.6296	0.733528	-0.447075	0.0124363	0.605715	FALSE	FALSE
Icam5	6684.13	7301.98	6331.07	0.867035	-0.205838	0.0124679	0.605916	FALSE	FALSE
Trim56	776.922	693.125	824.807	1.18998	0.25094	0.0124836	0.605916	FALSE	FALSE
Bicd1	3546.26	3190.88	3749.34	1.17502	0.232681	0.0126616	0.6135	FALSE	FALSE
Cyp2d22	2107.99	1953.92	2196.03	1.12391	0.168525	0.0128073	0.619492	FALSE	FALSE
Tbx6	48.2684	60.5169	41.2693	0.681946	-0.55227	0.0128453	0.620258	FALSE	FALSE
Gfra1	3008.17	3201.05	2897.95	0.905311	-0.143515	0.0129543	0.621252	FALSE	FALSE
Gm6994	5.38981	2.21345	7.20487	3.25504	1.70268	0.0129311	0.621252	FALSE	FALSE
Scube1	3026.33	3442.6	2788.47	0.809988	-0.304028	0.0129107	0.621252	FALSE	FALSE
Sec11c	2898.27	3148.67	2755.17	0.875027	-0.1926	0.0129541	0.621252	FALSE	FALSE
Pecam1	1233.6	1130.26	1292.66	1.14368	0.193685	0.0129779	0.621324	FALSE	FALSE
Mapk11	2016.56	2254.59	1880.55	0.834098	-0.261711	0.0130564	0.624023	FALSE	FALSE
Mlc1	9132.08	9787.15	8757.75	0.894822	-0.160328	0.0130921	0.624664	FALSE	FALSE
Lpcat2	632.029	714.537	584.881	0.818545	-0.288867	0.0131188	0.624878	FALSE	FALSE
Olfr1372-ps1	10.4419	6.05076	12.9512	2.14042	1.0979	0.0131852	0.62592	FALSE	FALSE
Ubqln4	7403.67	8006.96	7058.93	0.881599	-0.181806	0.0131756	0.62592	FALSE	FALSE
Fam98c	637.528	712.595	594.632	0.83446	-0.261086	0.0132462	0.627602	FALSE	FALSE
Pik3c2a	2610.15	2383.52	2739.66	1.14941	0.200898	0.0132653	0.627602	FALSE	FALSE
Gfra2	2866.08	3129.64	2715.47	0.867662	-0.204796	0.0133073	0.628528	FALSE	FALSE
Cnr2	20.4565	13.0255	24.7028	1.8965	0.923336	0.013401	0.62978	FALSE	FALSE
Gsg2	8.21962	4.23229	10.4981	2.48047	1.31062	0.0133897	0.62978	FALSE	FALSE
Trip11	2403.65	2145.97	2550.89	1.18869	0.249368	0.0133739	0.62978	FALSE	FALSE
Daglb	2102.93	2278	2002.89	0.879232	-0.185684	0.0134503	0.631041	FALSE	FALSE
Ankrd37	259.823	204.86	291.23	1.4216	0.507519	0.0135259	0.632475	FALSE	FALSE
C2cd4c	892.655	980.504	842.456	0.859207	-0.218923	0.013523	0.632475	FALSE	FALSE
8030453O22Rik	109.072	133.909	94.8793	0.708536	-0.497086	0.0135686	0.633406	FALSE	FALSE
Pmch	684.641	542.454	765.891	1.4119	0.497638	0.0136134	0.633406	FALSE	FALSE
Zfp575	435.975	493.038	403.368	0.818128	-0.289601	0.0136049	0.633406	FALSE	FALSE
1700003E16Rik	1085.65	1191.32	1025.26	0.860609	-0.21657	0.0137735	0.634511	FALSE	FALSE
AC025794.2	581.274	523.873	614.075	1.17218	0.229198	0.0138456	0.634511	FALSE	FALSE
Adora2a	2182.58	2529.02	1984.61	0.784735	-0.349723	0.0137757	0.634511	FALSE	FALSE
Atp5j2	3890.71	4220.32	3702.36	0.87727	-0.188908	0.0138015	0.634511	FALSE	FALSE
Cacna1i	6750.9	7244.58	6468.8	0.892916	-0.163404	0.0138629	0.634511	FALSE	FALSE
Gm16862	67.3363	51.5168	76.3761	1.48255	0.568078	0.0138096	0.634511	FALSE	FALSE
Itpka	6943.75	7798.93	6455.07	0.827686	-0.272844	0.013764	0.634511	FALSE	FALSE
Mpp3	2762.45	3023.8	2613.11	0.86418	-0.210597	0.0137566	0.634511	FALSE	FALSE
Penk	10501.1	11275.8	10058.4	0.892033	-0.16483	0.0138464	0.634511	FALSE	FALSE
Rnase4	779.008	705.96	820.749	1.1626	0.217355	0.0136976	0.634511	FALSE	FALSE
Lonrf3	638.471	569.192	678.06	1.19127	0.252497	0.0138891	0.634676	FALSE	FALSE
Tspyl2	7413.58	6848.78	7736.33	1.12959	0.175803	0.0139262	0.635336	FALSE	FALSE
Lyve1	47.2542	25.8826	59.4666	2.29755	1.2001	0.0139583	0.635769	FALSE	FALSE
Ghsr	68.7328	41.8476	84.0957	2.00957	1.00689	0.0140232	0.636663	FALSE	FALSE
Hsf3	10.6608	6.28864	13.1592	2.09254	1.06526	0.0140204	0.636663	FALSE	FALSE
Wnt4	684.999	757.125	643.785	0.850302	-0.233953	0.0140838	0.638382	FALSE	FALSE
Abcd2	2695.75	2915.01	2570.45	0.881797	-0.181481	0.0141115	0.63861	FALSE	FALSE
Cdc42ep2	529.922	597.355	491.388	0.822606	-0.281726	0.014215	0.642257	FALSE	FALSE
Rlim	4893.9	4380.77	5187.12	1.18407	0.243749	0.0142762	0.643988	FALSE	FALSE
Stmn4	9887.89	10723.2	9410.55	0.877585	-0.18839	0.014377	0.646808	FALSE	FALSE
Uqcr11	2898.81	3208.26	2721.98	0.848428	-0.237136	0.0143848	0.646808	FALSE	FALSE
Suz12	2774.55	2528.36	2915.24	1.15302	0.205415	0.0144262	0.647634	FALSE	FALSE
Sel1l3	3147.43	3439.99	2980.25	0.866355	-0.206971	0.0144777	0.648909	FALSE	FALSE
Rbm47	61.9581	45.5847	71.3143	1.56444	0.645643	0.0146	0.653352	FALSE	FALSE
Chst3	191.527	219.34	175.634	0.80074	-0.320595	0.0147052	0.653673	FALSE	FALSE
Kcnh1	5214.45	5627.41	4978.47	0.884682	-0.17677	0.014652	0.653673	FALSE	FALSE
Ncl	17357.9	15985.2	18142.4	1.13495	0.182626	0.0147235	0.653673	FALSE	FALSE
Ovca2	613.742	675.153	578.65	0.857064	-0.222525	0.0147008	0.653673	FALSE	FALSE
Peg3	36896.6	33175.3	39023.1	1.17627	0.234219	0.0146895	0.653673	FALSE	FALSE
Lrp4	1930.04	2126.33	1817.87	0.854935	-0.226113	0.0148372	0.656646	FALSE	FALSE
Sepp1	16534.6	15047.6	17384.3	1.15528	0.208248	0.0148236	0.656646	FALSE	FALSE
Tmem63a	2693.22	2975.38	2531.98	0.85098	-0.232804	0.014884	0.657679	FALSE	FALSE
4930429B21Rik	330.497	370.826	307.452	0.8291	-0.270382	0.0149506	0.659507	FALSE	FALSE
Gstt2	154.21	131.68	167.084	1.26886	0.343537	0.0149723	0.659507	FALSE	FALSE
Fam167a	178.868	131.123	206.151	1.5722	0.652781	0.0150458	0.660676	FALSE	FALSE
Wnk1	16288	17259.8	15732.6	0.91152	-0.133653	0.0150306	0.660676	FALSE	FALSE
Rhoj	234.452	196.04	256.401	1.3079	0.387256	0.0154803	0.677635	FALSE	FALSE
Spef1	387.112	433.897	360.378	0.830561	-0.267842	0.015465	0.677635	FALSE	FALSE
2310044H10Rik	8477.45	9370.61	7967.06	0.850218	-0.234095	0.0156174	0.680813	FALSE	FALSE
Chsy3	621.884	693.291	581.079	0.838146	-0.254726	0.0156255	0.680813	FALSE	FALSE
Slc43a3	42.3202	29.278	49.7728	1.70001	0.76554	0.0155786	0.680813	FALSE	FALSE
Gm11410	1.75958	0	2.76505	Inf	Inf	0.0157317	0.680936	FALSE	FALSE
Gm16295	840.497	927.223	790.939	0.853019	-0.22935	0.0156566	0.680936	FALSE	FALSE
Hspg2	970.757	814.709	1059.93	1.30099	0.379608	0.0156857	0.680936	FALSE	FALSE
Irgm1	563.768	508.752	595.205	1.16993	0.226422	0.0157494	0.680936	FALSE	FALSE
St6galnac2	313.363	364.164	284.333	0.780783	-0.357006	0.0157495	0.680936	FALSE	FALSE
Agap2	41297.3	45757.1	38748.8	0.846838	-0.239843	0.0159061	0.682282	FALSE	FALSE
Alas2	390.761	249.486	471.49	1.88985	0.918269	0.0159263	0.682282	FALSE	FALSE
Cdk5rap2	1726.08	1850.27	1655.12	0.894529	-0.1608	0.0158405	0.682282	FALSE	FALSE
Fpr2	12.2264	6.1626	15.6914	2.54624	1.34837	0.0158415	0.682282	FALSE	FALSE
P2ry2	32.374	39.4747	28.3164	0.717331	-0.479288	0.0158919	0.682282	FALSE	FALSE
Phlda1	939.707	1032.9	886.456	0.858224	-0.220574	0.0158595	0.682282	FALSE	FALSE
2610018G03Rik	773.056	689.801	820.629	1.18966	0.25055	0.0161113	0.687368	FALSE	FALSE
Gm11926	2.70303	0.652696	3.87465	5.93638	2.56958	0.0161429	0.687368	FALSE	FALSE
Kctd18	969.731	887.741	1016.58	1.14513	0.195514	0.016117	0.687368	FALSE	FALSE
Rps6ka1	933.833	1022.72	883.042	0.863427	-0.211854	0.0161407	0.687368	FALSE	FALSE
2310006M14Rik	23.4472	31.1334	19.055	0.612046	-0.708289	0.0161852	0.688129	FALSE	FALSE
Fmnl1	5315.34	5796.94	5040.13	0.869447	-0.201831	0.0162254	0.688795	FALSE	FALSE
Cd274	188.079	157.502	205.552	1.30508	0.384133	0.0163064	0.690305	FALSE	FALSE
Cntnap1	15598.3	16858.9	14877.9	0.882496	-0.180338	0.01634	0.690305	FALSE	FALSE
Gm5879	146.223	128.315	156.456	1.21931	0.286066	0.0163592	0.690305	FALSE	FALSE
Hrct1	50.5374	32.6956	60.7327	1.85752	0.893377	0.0163152	0.690305	FALSE	FALSE
Pcp4	7429.29	8055.74	7071.33	0.877801	-0.188035	0.0164275	0.692146	FALSE	FALSE
9330188P03Rik	114.349	133.236	103.557	0.777249	-0.363552	0.0165313	0.693931	FALSE	FALSE
Gm16957	120.632	101.566	131.527	1.29499	0.372944	0.0165163	0.693931	FALSE	FALSE
Sema4a	2710.06	2905.42	2598.43	0.894339	-0.161106	0.0165439	0.693931	FALSE	FALSE
AL607072.1	102.28	127.751	87.726	0.686697	-0.542254	0.0165996	0.694536	FALSE	FALSE
Arhgap33	7921.62	8932.02	7344.26	0.822239	-0.28237	0.0166093	0.694536	FALSE	FALSE
Fmnl3	901.938	1013.54	838.166	0.82697	-0.274092	0.0166325	0.694536	FALSE	FALSE
Irf4	22.6772	15.5079	26.7739	1.72647	0.787823	0.0167392	0.695765	FALSE	FALSE
Lgals4	141.954	117.803	155.755	1.32217	0.402904	0.0166885	0.695765	FALSE	FALSE
Mtss1l	11842.6	12895.5	11241	0.871704	-0.19809	0.0167149	0.695765	FALSE	FALSE
Shank3	14350	16038	13385.4	0.834606	-0.260832	0.0167659	0.695765	FALSE	FALSE
Wfikkn2	150.941	110.786	173.887	1.56957	0.650371	0.0167857	0.695765	FALSE	FALSE
Scai	5766.56	5347.18	6006.21	1.12325	0.167677	0.0168245	0.696346	FALSE	FALSE
Kcnh3	6475.31	7276.13	6017.71	0.827048	-0.273957	0.0169478	0.699389	FALSE	FALSE
Rgs4	17325.4	18586.2	16605	0.893401	-0.162621	0.0169353	0.699389	FALSE	FALSE
C030046I01Rik	8073.28	8939.87	7578.08	0.847672	-0.238421	0.0171091	0.701924	FALSE	FALSE
Galntl1	10413	9601.66	10876.6	1.13279	0.179875	0.0170431	0.701924	FALSE	FALSE
Gm14230	4.62218	1.33821	6.49874	4.8563	2.27986	0.0170975	0.701924	FALSE	FALSE
H2-D1	2671.75	2417.93	2816.8	1.16496	0.220287	0.0170857	0.701924	FALSE	FALSE
Rtkn2	178.441	208.54	161.242	0.773194	-0.371098	0.0171468	0.702444	FALSE	FALSE
Pld3	28005.9	30742.9	26442	0.8601	-0.217424	0.0171896	0.703172	FALSE	FALSE
BC046404	580.983	641.853	546.201	0.850975	-0.232812	0.0172474	0.704334	FALSE	FALSE
Lbp	298.563	270.3	314.713	1.16431	0.219475	0.0172932	0.704334	FALSE	FALSE
Mtap7d2	11669.4	10878.6	12121.3	1.11423	0.156045	0.0172905	0.704334	FALSE	FALSE
Elac1	2635.91	2384.28	2779.69	1.16584	0.221371	0.0173221	0.704491	FALSE	FALSE
Gjb6	3225.23	2861.92	3432.84	1.19949	0.262417	0.017435	0.706626	FALSE	FALSE
Idh2	2237.77	2029.96	2356.53	1.16088	0.215213	0.01745	0.706626	FALSE	FALSE
Sgk1	7318.28	4903.03	8698.43	1.77409	0.827082	0.0174271	0.706626	FALSE	FALSE
1200009O22Rik	3039.7	3313.08	2883.48	0.870332	-0.200363	0.0175949	0.711466	FALSE	FALSE
Bub1b	204.318	167.7	225.243	1.34314	0.425605	0.0177237	0.713694	FALSE	FALSE
Gab1	2237.62	2422.81	2131.8	0.879888	-0.184608	0.0177176	0.713694	FALSE	FALSE
Gm16834	11.075	17.138	7.61047	0.44407	-1.17114	0.0177262	0.713694	FALSE	FALSE
Cnga3	18.6974	9.54365	23.9281	2.50723	1.32609	0.0177604	0.714051	FALSE	FALSE
Dpm1	2486.65	2297.85	2594.54	1.12912	0.175193	0.0177968	0.714492	FALSE	FALSE
Rftn2	1412.92	1512.41	1356.07	0.896625	-0.157424	0.0178303	0.714816	FALSE	FALSE
Ppp1r2	9817.83	9049.09	10257.1	1.1335	0.180779	0.017862	0.715066	FALSE	FALSE
Adra1b	1003.36	1102.44	946.749	0.858778	-0.219643	0.0179516	0.715593	FALSE	FALSE
Cpn1	20.8982	28.2983	16.6695	0.589064	-0.763504	0.0179397	0.715593	FALSE	FALSE
Zfp326	1913.98	1733.91	2016.87	1.16319	0.218088	0.017945	0.715593	FALSE	FALSE
Ankrd12	6180.26	5701.53	6453.82	1.13195	0.178804	0.0181323	0.718719	FALSE	FALSE
D8Ertd82e	1893.91	2039.68	1810.62	0.887695	-0.171864	0.0181174	0.718719	FALSE	FALSE
Ddr1	4452.16	4798.98	4253.97	0.886434	-0.173916	0.0180881	0.718719	FALSE	FALSE
Gm11647	18.439	26.2691	13.9646	0.5316	-0.911587	0.0180636	0.718719	FALSE	FALSE
Srm	1822.04	1984.77	1729.06	0.871165	-0.198982	0.0182143	0.720951	FALSE	FALSE
Crhr1	1133.5	1216.76	1085.92	0.892467	-0.16413	0.0182882	0.72286	FALSE	FALSE
Efcab1	467.722	405.033	503.545	1.24322	0.31408	0.0183605	0.724045	FALSE	FALSE
Fcrls	1049.58	1278.04	919.028	0.719091	-0.475753	0.0183697	0.724045	FALSE	FALSE
Acan	256.526	292.398	236.028	0.807216	-0.308974	0.0184581	0.726508	FALSE	FALSE
BC024139	121.765	142.299	110.031	0.773235	-0.37102	0.018576	0.730127	FALSE	FALSE
Fndc3a	4667.15	4257.37	4901.31	1.15125	0.203205	0.0186107	0.730469	FALSE	FALSE
A130022J15Rik	1835.87	1661.16	1935.71	1.16528	0.220672	0.0186758	0.732003	FALSE	FALSE
Gm13257	2.17787	5.12376	0.494509	0.0965129	-3.37314	0.018748	0.732433	FALSE	FALSE
Slfn8	75.4164	58.6659	84.9881	1.44868	0.534737	0.0187464	0.732433	FALSE	FALSE
Usp1	1609.73	1482.91	1682.2	1.1344	0.181924	0.018765	0.732433	FALSE	FALSE
AC120405.1	47.0517	58.5807	40.4637	0.690733	-0.533799	0.0188036	0.732651	FALSE	FALSE
Angpt1	453.147	388.382	490.156	1.26205	0.335765	0.0188227	0.732651	FALSE	FALSE
Cd276	678.411	745.159	640.269	0.859237	-0.218871	0.0188892	0.73321	FALSE	FALSE
D0H4S114	2716.08	2982.76	2563.7	0.859506	-0.218421	0.0188794	0.73321	FALSE	FALSE
Nbas	3541.08	3798.33	3394.08	0.893571	-0.162345	0.0189471	0.73343	FALSE	FALSE
Pcm1	9020.07	8286.76	9439.1	1.13906	0.187841	0.0189385	0.73343	FALSE	FALSE
Oca2	62.199	46.7926	71.0026	1.51739	0.601592	0.0191392	0.735193	FALSE	FALSE
Opn3	260.466	284.816	246.552	0.865652	-0.20814	0.0191679	0.735193	FALSE	FALSE
Rmst	196.188	151.558	221.691	1.46275	0.548682	0.0191303	0.735193	FALSE	FALSE
Shank1	17815.3	19867.1	16642.9	0.83771	-0.255476	0.0191506	0.735193	FALSE	FALSE
Slc28a1	14.1162	21.2692	10.0287	0.471514	-1.08463	0.0190582	0.735193	FALSE	FALSE
Smtnl2	69.2349	84.009	60.7925	0.723643	-0.46665	0.019161	0.735193	FALSE	FALSE
Tspan9	2811.77	3061.81	2668.89	0.871672	-0.198144	0.0191758	0.735193	FALSE	FALSE
Adap1	8352.18	9033.51	7962.85	0.88148	-0.182001	0.0192356	0.736482	FALSE	FALSE
Adrb1	1085.72	1226.65	1005.19	0.819463	-0.28725	0.0192871	0.737448	FALSE	FALSE
Adamtsl4	634.351	735.572	576.51	0.783758	-0.35152	0.0193303	0.738099	FALSE	FALSE
Dact3	5697.44	6425.81	5281.23	0.821878	-0.283003	0.0194518	0.73915	FALSE	FALSE
Fam108a	4481.72	5040.65	4162.33	0.825752	-0.27622	0.0194631	0.73915	FALSE	FALSE
Frzb	839.87	902.104	804.308	0.891591	-0.165546	0.0193984	0.73915	FALSE	FALSE
Hbb-y	2.44017	0.515006	3.54027	6.87424	2.7812	0.0194166	0.73915	FALSE	FALSE
Cbx6	18184.2	19631.2	17357.3	0.88417	-0.177604	0.0195354	0.740894	FALSE	FALSE
Fdxr	584.119	645.872	548.832	0.849754	-0.234883	0.0196876	0.745662	FALSE	FALSE
Lilrb3	74.6535	59.1012	83.5405	1.41352	0.49929	0.019757	0.747283	FALSE	FALSE
Srsf10	4199.04	3780.71	4438.09	1.17388	0.231281	0.0197872	0.747417	FALSE	FALSE
Adamtsl2	315.818	358.56	291.394	0.812678	-0.299244	0.019818	0.747579	FALSE	FALSE
AC132320.1	20.6497	13.3793	24.8042	1.85392	0.890579	0.0200137	0.751324	FALSE	FALSE
Ankrd34b	2154.59	1986.46	2250.67	1.133	0.18015	0.019971	0.751324	FALSE	FALSE
Elfn1	1605.95	1732.18	1533.81	0.885482	-0.175465	0.020051	0.751324	FALSE	FALSE
Mxra8	372.155	343.783	388.368	1.12969	0.175929	0.0200377	0.751324	FALSE	FALSE
Zfp389	20.7778	27.2936	17.0545	0.624854	-0.67841	0.0199758	0.751324	FALSE	FALSE
Ggnbp1	323.603	291.094	342.18	1.1755	0.233269	0.0200811	0.751449	FALSE	FALSE
Fcho1	4901.77	5352.12	4644.42	0.867771	-0.204614	0.0202143	0.755427	FALSE	FALSE
Apcdd1	1028.95	1169.99	948.356	0.810566	-0.302999	0.0202864	0.756625	FALSE	FALSE
Hoxd3	2.04406	0.115741	3.14596	27.1811	4.76453	0.0203271	0.756625	FALSE	FALSE
Rims1	12969.2	13853	12464.2	0.899753	-0.152399	0.0203087	0.756625	FALSE	FALSE
Cd38	373.624	306.932	411.734	1.34145	0.423794	0.0203981	0.757261	FALSE	FALSE
Vipr1	1436.92	1568.89	1361.51	0.867823	-0.204528	0.0203928	0.757261	FALSE	FALSE
Wipi1	1337.17	1435.48	1281	0.892386	-0.16426	0.0204509	0.758221	FALSE	FALSE
A730049H05Rik	4.48691	1.63066	6.11905	3.75249	1.90785	0.0206575	0.760126	FALSE	FALSE
Cbr3	389.762	437.802	362.311	0.827568	-0.273051	0.0206549	0.760126	FALSE	FALSE
Gm16287	47.6107	33.3605	55.7537	1.67125	0.740926	0.0205633	0.760126	FALSE	FALSE
Higd2a	2248.73	2441.13	2138.79	0.876146	-0.190756	0.0206916	0.760126	FALSE	FALSE
Kcnj5	143.202	87.2024	175.202	2.00915	1.00658	0.0206907	0.760126	FALSE	FALSE
Npy	2290.62	2624.49	2099.84	0.800093	-0.321761	0.0205596	0.760126	FALSE	FALSE
Slc25a22	10776.3	11627.2	10290.1	0.884999	-0.176252	0.0206163	0.760126	FALSE	FALSE
Itga5	301.576	350.728	273.49	0.779779	-0.358863	0.0207468	0.760166	FALSE	FALSE
Wbp1	1181.01	1293.63	1116.65	0.863194	-0.212243	0.0207271	0.760166	FALSE	FALSE
AC142450.1	23.4316	17.9463	26.5661	1.48031	0.565898	0.0207805	0.760408	FALSE	FALSE
St3gal2	6051.76	6537.92	5773.96	0.883149	-0.179271	0.0208526	0.762056	FALSE	FALSE
Cxxc4	1989.77	1812	2091.35	1.15416	0.206848	0.0208938	0.762571	FALSE	FALSE
C630020P19Rik	238.489	211.717	253.787	1.19871	0.261485	0.0211321	0.765532	FALSE	FALSE
Cacnb3	10956	11980.6	10370.5	0.865609	-0.208213	0.0210551	0.765532	FALSE	FALSE
Dapk3	1327.65	1444.56	1260.85	0.872824	-0.196237	0.0211656	0.765532	FALSE	FALSE
Gabrq	646.818	403.641	785.777	1.94672	0.961047	0.0210936	0.765532	FALSE	FALSE
Gpr98	185.316	159.068	200.315	1.2593	0.332625	0.021115	0.765532	FALSE	FALSE
Sim1	54.3653	29.4819	68.5844	2.32632	1.21805	0.0210211	0.765532	FALSE	FALSE
Ydjc	623.255	680.696	590.433	0.867396	-0.205237	0.0211607	0.765532	FALSE	FALSE
Ado	3168.9	3391.95	3041.45	0.896666	-0.157357	0.0213301	0.767513	FALSE	FALSE
C330006A16Rik	2899.62	3158.29	2751.82	0.871301	-0.198757	0.0213329	0.767513	FALSE	FALSE
Chi3l1	518.206	574.659	485.947	0.845628	-0.241906	0.0213964	0.767513	FALSE	FALSE
Esf1	1628.6	1506.22	1698.53	1.12768	0.17336	0.0214116	0.767513	FALSE	FALSE
Fam70b	70.8496	85.7809	62.3175	0.726473	-0.461019	0.0213829	0.767513	FALSE	FALSE
Gm973	469.729	407.261	505.424	1.24103	0.31154	0.0214019	0.767513	FALSE	FALSE
Tubb4	36068.9	39806.7	33933.1	0.852447	-0.230318	0.0212744	0.767513	FALSE	FALSE
Ccr1	14.1044	9.88475	16.5156	1.67082	0.740557	0.0215265	0.768691	FALSE	FALSE
Cox8a	10747.9	11666.2	10223.1	0.876298	-0.190506	0.0214818	0.768691	FALSE	FALSE
Rapgefl1	8151.13	8878.56	7735.46	0.871252	-0.198839	0.0215177	0.768691	FALSE	FALSE
9230110C19Rik	464.913	416.863	492.37	1.18113	0.240169	0.0215824	0.769707	FALSE	FALSE
AC124433.1	461.266	413.066	488.808	1.18337	0.242897	0.0217291	0.771474	FALSE	FALSE
C5ar1	42.6309	32.4702	48.437	1.49174	0.576992	0.021731	0.771474	FALSE	FALSE
Fam199x	1655.91	1495.59	1747.52	1.16845	0.224597	0.0217199	0.771474	FALSE	FALSE
Mrps24	780.822	885.794	720.838	0.813776	-0.297296	0.0217417	0.771474	FALSE	FALSE
Gpr26	13376.4	14265.2	12868.6	0.902096	-0.148648	0.0218009	0.772597	FALSE	FALSE
Fgf1	4615.31	4090.72	4915.08	1.20152	0.26486	0.0218284	0.772598	FALSE	FALSE
F630110N24Rik	1715.27	1875.98	1623.44	0.865383	-0.208589	0.0218881	0.772982	FALSE	FALSE
Ift74	1137.11	1043.29	1190.72	1.14131	0.190694	0.021903	0.772982	FALSE	FALSE
Lgals8	1893.96	1735.5	1984.51	1.14348	0.193433	0.0219218	0.772982	FALSE	FALSE
Msx1	223.096	255.044	204.84	0.803159	-0.316243	0.0220012	0.77481	FALSE	FALSE
Snrpd1	1493.95	1373.6	1562.73	1.13769	0.186104	0.0220408	0.775233	FALSE	FALSE
A930035D04Rik	26.1541	34.064	21.6342	0.635105	-0.654933	0.0221026	0.776437	FALSE	FALSE
Lilrb4	32.5491	22.8487	38.0922	1.66715	0.737385	0.0221615	0.776564	FALSE	FALSE
Sprn	8196.13	8850.01	7822.48	0.883895	-0.178053	0.0221563	0.776564	FALSE	FALSE
Phf21b	595.386	656.385	560.53	0.853965	-0.227752	0.0222933	0.780208	FALSE	FALSE
Dusp7	4469.91	4838.57	4259.25	0.880269	-0.183983	0.0224402	0.784374	FALSE	FALSE
B4galnt1	3689.76	4011.33	3506.01	0.874026	-0.194251	0.0226265	0.785028	FALSE	FALSE
Bai1	23914.7	26276.3	22565.1	0.858764	-0.219667	0.0225758	0.785028	FALSE	FALSE
D430041D05Rik	10978.9	11846.2	10483.3	0.884946	-0.176338	0.0226368	0.785028	FALSE	FALSE
Gm11503	1.14897	2.97188	0.107316	0.0361107	-4.79143	0.0225292	0.785028	FALSE	FALSE
Scand1	354.068	448.515	300.098	0.669093	-0.579722	0.0226544	0.785028	FALSE	FALSE
Slc13a3	763.748	858.8	709.432	0.826074	-0.275656	0.0224991	0.785028	FALSE	FALSE
Sqrdl	278.502	306.091	262.736	0.858361	-0.220343	0.0225565	0.785028	FALSE	FALSE
Shisa2	255.24	286.215	237.539	0.829933	-0.268934	0.0226963	0.785509	FALSE	FALSE
Slc25a23	19471.3	20904.1	18652.5	0.892292	-0.164412	0.0227624	0.786829	FALSE	FALSE
Hps1	1015.35	1114.28	958.822	0.860482	-0.216784	0.0228222	0.787927	FALSE	FALSE
Adra1d	961.183	1127.66	866.056	0.768014	-0.380796	0.0230496	0.792855	FALSE	FALSE
Lancl3	572.4	504.847	611.001	1.21027	0.275329	0.0230351	0.792855	FALSE	FALSE
Lrfn4	1764.65	1930.13	1670.08	0.865269	-0.208779	0.0230406	0.792855	FALSE	FALSE
2010110P09Rik	57.3679	69.6765	50.3344	0.722401	-0.469128	0.0230836	0.793055	FALSE	FALSE
Zfp574	1621.31	1749.34	1548.16	0.884997	-0.176256	0.0231368	0.793911	FALSE	FALSE
Padi2	1953.75	2180.63	1824.11	0.836504	-0.257555	0.023217	0.79569	FALSE	FALSE
Dennd5a	19673	20906.8	18968	0.907261	-0.14041	0.0233178	0.795763	FALSE	FALSE
Edf1	3595.43	3869.14	3439.02	0.888831	-0.170019	0.0233329	0.795763	FALSE	FALSE
Gm15927	48.3546	57.7905	42.9626	0.743419	-0.427753	0.023316	0.795763	FALSE	FALSE
Pdgfa	1415.07	1517.6	1356.48	0.893832	-0.161924	0.0233585	0.795763	FALSE	FALSE
Shf	1308.38	1423.57	1242.56	0.872849	-0.196196	0.0233607	0.795763	FALSE	FALSE
Abcb9	2638.05	2890.23	2493.94	0.862887	-0.212757	0.0234378	0.796086	FALSE	FALSE
Dctpp1	283.196	313.654	265.792	0.847407	-0.238874	0.02354	0.796086	FALSE	FALSE
Galt	1696.7	1878.91	1592.58	0.847609	-0.238529	0.0234258	0.796086	FALSE	FALSE
Gm16197	23.4108	31.0134	19.0664	0.61478	-0.701857	0.0235401	0.796086	FALSE	FALSE
Plscr4	345.831	305.051	369.135	1.21008	0.275097	0.0235297	0.796086	FALSE	FALSE
Ythdc1	4889.35	4465.07	5131.79	1.14932	0.20078	0.0235258	0.796086	FALSE	FALSE
Ptp4a3	2330.56	2576.17	2190.21	0.850181	-0.234159	0.0235812	0.796517	FALSE	FALSE
Bmp5	69.0731	55.3849	76.8949	1.38837	0.473396	0.0237746	0.801123	FALSE	FALSE
Gm88	1272.97	1382.02	1210.66	0.87601	-0.190981	0.0237528	0.801123	FALSE	FALSE
Ankrd13b	4450.23	4904.51	4190.65	0.854449	-0.226935	0.0240519	0.801359	FALSE	FALSE
Cib1	600.996	549.893	630.197	1.14603	0.19665	0.0240952	0.801359	FALSE	FALSE
Gm7599	6.22916	3.2688	7.92079	2.42315	1.27688	0.0240093	0.801359	FALSE	FALSE
Lsm2	277.945	309.41	259.965	0.840196	-0.251203	0.0239579	0.801359	FALSE	FALSE
Scd2	102950	109145	99409.4	0.910798	-0.134797	0.0239324	0.801359	FALSE	FALSE
Sh2d3c	1170.25	1313.58	1088.35	0.828541	-0.271355	0.023928	0.801359	FALSE	FALSE
Sox4	448.464	483.572	428.401	0.88591	-0.174768	0.0238229	0.801359	FALSE	FALSE
Ube2ql1	9402.83	10106.6	9000.69	0.890578	-0.167187	0.0240416	0.801359	FALSE	FALSE
Yif1b	997.907	1084.59	948.372	0.874404	-0.193628	0.0238695	0.801359	FALSE	FALSE
Zbtb42	70.9374	57.4868	78.6234	1.36768	0.451729	0.02407	0.801359	FALSE	FALSE
Zfp771	1086.28	1242.11	997.243	0.802865	-0.31677	0.0240042	0.801359	FALSE	FALSE
Sgk2	90.3514	110.522	78.8251	0.713206	-0.48761	0.0242634	0.805998	FALSE	FALSE
Hoxb4	2.47239	0.231481	3.75292	16.2126	4.01905	0.0243004	0.806274	FALSE	FALSE
Zfp53	267.201	231.819	287.419	1.23984	0.31016	0.0243816	0.808015	FALSE	FALSE
Armcx6	466.291	421.366	491.963	1.16754	0.223476	0.0245427	0.811294	FALSE	FALSE
Eef1a2	42332.4	45448.3	40551.8	0.892262	-0.16446	0.0245131	0.811294	FALSE	FALSE
Tmem90a	1929.23	2158.5	1798.21	0.833083	-0.263467	0.0245672	0.811294	FALSE	FALSE
Trpm7	4116.88	3812.16	4291.01	1.12561	0.170707	0.0246458	0.812934	FALSE	FALSE
Abhd5	949.923	1023.18	908.06	0.887486	-0.172204	0.0247051	0.812982	FALSE	FALSE
Gm10044	18.7776	12.4971	22.3665	1.78974	0.839751	0.0246987	0.812982	FALSE	FALSE
Ccl9	67.1379	50.8567	76.4415	1.50308	0.587919	0.0249667	0.813298	FALSE	FALSE
Clspn	129.983	160.529	112.528	0.700981	-0.512554	0.0247582	0.813298	FALSE	FALSE
Cpsf6	7646.14	7094.99	7961.08	1.12207	0.166163	0.0249751	0.813298	FALSE	FALSE
Flrt3	1776.14	1669.61	1837.01	1.10026	0.13785	0.0249609	0.813298	FALSE	FALSE
Gnal	15172.5	15985.9	14707.8	0.920048	-0.120219	0.02481	0.813298	FALSE	FALSE
Orai1	269.973	309.497	247.387	0.799321	-0.323153	0.0249267	0.813298	FALSE	FALSE
Rasgef1b	3110.82	3379.83	2957.1	0.874925	-0.192769	0.0247996	0.813298	FALSE	FALSE
Sh3rf2	433.77	482.398	405.982	0.84159	-0.24881	0.0248933	0.813298	FALSE	FALSE
Zfr2	3422.53	3671.17	3280.46	0.893573	-0.162342	0.024837	0.813298	FALSE	FALSE
Prdm9	149.741	126.718	162.897	1.28551	0.362337	0.0250104	0.813503	FALSE	FALSE
Cep72	98.1189	114.656	88.6692	0.77335	-0.370806	0.0252377	0.814092	FALSE	FALSE
Defb42	18.8429	25.3654	15.1158	0.595923	-0.746802	0.0250929	0.814092	FALSE	FALSE
Litaf	1335.83	1461.19	1264.19	0.865184	-0.208922	0.0252892	0.814092	FALSE	FALSE
Lsp1	276.263	255.755	287.982	1.12601	0.171218	0.0252595	0.814092	FALSE	FALSE
Mog	3243.34	3630.66	3022.01	0.832357	-0.264726	0.0252748	0.814092	FALSE	FALSE
Nelf	25617.4	28226.8	24126.3	0.854729	-0.226461	0.0252179	0.814092	FALSE	FALSE
Sh3bgrl3	2943.16	3219.86	2785.05	0.864958	-0.209298	0.0250666	0.814092	FALSE	FALSE
Tekt4	63.4134	38.0073	77.9312	2.05043	1.03593	0.0252839	0.814092	FALSE	FALSE
Tmem194b	466.448	428.709	488.014	1.13833	0.186924	0.0251901	0.814092	FALSE	FALSE
Epo	1.87978	0.115741	2.8878	24.9506	4.641	0.0253576	0.814427	FALSE	FALSE
Fbxo32	919.041	995.255	875.49	0.879664	-0.184976	0.0253391	0.814427	FALSE	FALSE
2810428I15Rik	1303.86	1422.71	1235.96	0.868735	-0.203012	0.0255527	0.817878	FALSE	FALSE
Chd2	4959.51	4607.05	5160.92	1.12022	0.163784	0.0255414	0.817878	FALSE	FALSE
Numbl	5538.17	5897.99	5332.55	0.90413	-0.145398	0.0255505	0.817878	FALSE	FALSE
Prr18	3416.25	3856.55	3164.65	0.820592	-0.285263	0.0255814	0.817878	FALSE	FALSE
Tysnd1	726.937	802.328	683.857	0.852341	-0.230498	0.025747	0.822238	FALSE	FALSE
Chst11	3893.26	4174.22	3732.71	0.894228	-0.161285	0.0258522	0.824029	FALSE	FALSE
Ckb	62173.1	67268.2	59261.6	0.880975	-0.182827	0.0258618	0.824029	FALSE	FALSE
Mfap4	53.0319	66.6684	45.2396	0.678577	-0.559416	0.0259643	0.826359	FALSE	FALSE
mt-Nd6	61284.8	54630.6	65087.3	1.19141	0.252667	0.0259971	0.826465	FALSE	FALSE
4921507L20Rik	43.3404	32.8735	49.3215	1.50034	0.585293	0.0265292	0.827397	FALSE	FALSE
6030419C18Rik	3737.98	4173.17	3489.29	0.836124	-0.258211	0.02647	0.827397	FALSE	FALSE
A530053G22Rik	23.7003	12.3914	30.1625	2.43414	1.28341	0.026425	0.827397	FALSE	FALSE
Anxa2	725.225	633.133	777.849	1.22857	0.296982	0.0267269	0.827397	FALSE	FALSE
Atp5e	2748.73	2963.05	2626.26	0.886336	-0.174075	0.0266529	0.827397	FALSE	FALSE
Bhlha9	49.0262	57.2211	44.3433	0.774946	-0.367832	0.0263057	0.827397	FALSE	FALSE
Bmf	214.322	187.861	229.443	1.22134	0.28847	0.0267288	0.827397	FALSE	FALSE
Cacng8	1199.6	1311.43	1135.7	0.865997	-0.207566	0.0264519	0.827397	FALSE	FALSE
Emb	1743.27	1610.14	1819.35	1.12993	0.176232	0.0262019	0.827397	FALSE	FALSE
Gas5	4404.49	4163.28	4542.33	1.09105	0.125715	0.0265197	0.827397	FALSE	FALSE
Gm16206	35.1906	27.7938	39.4174	1.41821	0.50407	0.02651	0.827397	FALSE	FALSE
Gpr88	7977.94	8609.87	7616.84	0.884663	-0.1768	0.0264986	0.827397	FALSE	FALSE
H2-Ob	26.6552	34.1535	22.3704	0.654997	-0.61044	0.0263976	0.827397	FALSE	FALSE
Hist1h2bc	997.295	1099.27	939.021	0.854219	-0.227321	0.0266015	0.827397	FALSE	FALSE
Jund	3990.38	4576.97	3655.19	0.798604	-0.324448	0.026733	0.827397	FALSE	FALSE
Lingo3	1885.21	2081.19	1773.22	0.852019	-0.231043	0.0263033	0.827397	FALSE	FALSE
Lphn1	29858.3	32183.5	28529.7	0.88647	-0.173857	0.0262182	0.827397	FALSE	FALSE
Meig1	56.8942	41.0546	65.9455	1.60629	0.683731	0.0264474	0.827397	FALSE	FALSE
Ndufa1	1763.7	1930.13	1668.6	0.864499	-0.210064	0.0262025	0.827397	FALSE	FALSE
Ogdhl	7145.56	6582.65	7467.22	1.13438	0.181903	0.0266234	0.827397	FALSE	FALSE
Paqr4	3430.37	3692.62	3280.5	0.888393	-0.17073	0.0261388	0.827397	FALSE	FALSE
Parp9	231.092	198.851	249.515	1.25479	0.327444	0.0265974	0.827397	FALSE	FALSE
Phyhd1	286.181	236.906	314.338	1.32685	0.408001	0.0267106	0.827397	FALSE	FALSE
Slc7a14	11050.1	10356.4	11446.5	1.10526	0.144384	0.0264443	0.827397	FALSE	FALSE
Clrn2	10.3618	15.4697	7.44304	0.481135	-1.05548	0.0267787	0.827675	FALSE	FALSE
Drd5	136.744	116.177	148.496	1.27819	0.354099	0.0268009	0.827675	FALSE	FALSE
Brsk1	12479.3	13650.5	11810.1	0.865175	-0.208936	0.0270107	0.828161	FALSE	FALSE
Def6	100.983	116.611	92.0518	0.78939	-0.341189	0.0270373	0.828161	FALSE	FALSE
Dmxl1	5491.91	5104.46	5713.32	1.11928	0.16257	0.0269124	0.828161	FALSE	FALSE
Gpr62	643.73	730.281	594.272	0.813758	-0.297328	0.0269579	0.828161	FALSE	FALSE
Kcnip3	5198.38	5723.72	4898.19	0.855771	-0.224703	0.0270523	0.828161	FALSE	FALSE
Rasgrp3	1125.32	1221.8	1070.18	0.87591	-0.191145	0.0269672	0.828161	FALSE	FALSE
Scn9a	634.369	478.933	723.19	1.51	0.594549	0.0269583	0.828161	FALSE	FALSE
Vhl	2375.81	2552.89	2274.62	0.890996	-0.166509	0.026975	0.828161	FALSE	FALSE
Bfsp2	190.299	216.313	175.434	0.81102	-0.302191	0.0271388	0.829904	FALSE	FALSE
Capg	142.183	131.095	148.519	1.13291	0.180035	0.0272685	0.830256	FALSE	FALSE
Chi3l3	18.6118	10.9065	23.0149	2.1102	1.07738	0.0272467	0.830256	FALSE	FALSE
Col2a1	133.696	155.466	121.256	0.779953	-0.358541	0.027226	0.830256	FALSE	FALSE
Spp1	1263.86	1003.99	1412.36	1.40675	0.492368	0.0272145	0.830256	FALSE	FALSE
Slc27a4	4744.23	5109.59	4535.45	0.887636	-0.17196	0.0273497	0.831827	FALSE	FALSE
2410016O06Rik	572.323	625.97	541.667	0.865325	-0.208687	0.0274381	0.832715	FALSE	FALSE
Itpr1	39461.2	42538	37703	0.886335	-0.174075	0.0274177	0.832715	FALSE	FALSE
N4bp2	961	820.821	1041.1	1.26837	0.34297	0.0275687	0.833977	FALSE	FALSE
Snai3	13.4218	20.439	9.41205	0.460495	-1.11874	0.0275656	0.833977	FALSE	FALSE
Ybx2	181.532	205.697	167.723	0.815387	-0.294444	0.0275258	0.833977	FALSE	FALSE
Stard8	1470.89	1597.66	1398.45	0.875311	-0.192132	0.0276202	0.834635	FALSE	FALSE
Sez6	11352.2	12121	10913	0.90034	-0.151459	0.0276653	0.835099	FALSE	FALSE
Gtpbp10	631.375	571.182	665.771	1.1656	0.221076	0.0278096	0.83676	FALSE	FALSE
Map2k2	3203.76	3447.05	3064.74	0.88909	-0.169599	0.0277839	0.83676	FALSE	FALSE
Tmem184b	4505.91	4834.76	4317.99	0.893114	-0.163084	0.0277658	0.83676	FALSE	FALSE
Fancc	575.089	614.094	552.801	0.900189	-0.1517	0.0278522	0.837143	FALSE	FALSE
U6.301	2.24794	4.8046	0.786986	0.163799	-2.61001	0.0278873	0.837304	FALSE	FALSE
Tmx4	20634	18909.2	21619.5	1.14333	0.193246	0.0279338	0.837804	FALSE	FALSE
Rnf187	14789.7	15942.9	14130.8	0.886335	-0.174075	0.0280031	0.838988	FALSE	FALSE
Gm15728	173.05	189.895	163.424	0.860603	-0.21658	0.028085	0.840547	FALSE	FALSE
Snx15	1456.96	1571.66	1391.41	0.885314	-0.175739	0.0281957	0.842962	FALSE	FALSE
0610010K14Rik	741.098	810.04	701.702	0.866257	-0.207134	0.0283413	0.844485	FALSE	FALSE
Akr7a5	833.567	898.761	796.313	0.886012	-0.174603	0.0284823	0.844485	FALSE	FALSE
Chac1	434.844	358.782	478.308	1.33314	0.414831	0.0285179	0.844485	FALSE	FALSE
Fxyd2	84.7597	101.506	75.1904	0.74075	-0.432942	0.0283463	0.844485	FALSE	FALSE
Gm9767	30.0757	40.0563	24.3725	0.608455	-0.716778	0.0285315	0.844485	FALSE	FALSE
H2-K1	1884.88	1699.95	1990.55	1.17095	0.227674	0.0284974	0.844485	FALSE	FALSE
mmu-mir-2138.1	44.5583	33.7376	50.7416	1.50401	0.588811	0.0285772	0.844485	FALSE	FALSE
Pcolce2	515.197	458.868	547.385	1.19291	0.254479	0.0283418	0.844485	FALSE	FALSE
Pla2g16	2723.75	2913.61	2615.26	0.8976	-0.155856	0.028445	0.844485	FALSE	FALSE
Ptges2	1420.46	1538.06	1353.26	0.879853	-0.184666	0.028557	0.844485	FALSE	FALSE
Shc3	2563.48	2786.65	2435.96	0.874152	-0.194043	0.0283826	0.844485	FALSE	FALSE
Adarb1	18760.6	19868	18127.8	0.912408	-0.132249	0.0287219	0.84559	FALSE	FALSE
Dmrta2	79.6378	94.9651	70.8793	0.746372	-0.422033	0.0287325	0.84559	FALSE	FALSE
Ly6a	1179.99	979.133	1294.76	1.32235	0.403108	0.0287349	0.84559	FALSE	FALSE
Mecom	225.623	187.707	247.29	1.31743	0.397723	0.0286606	0.84559	FALSE	FALSE
Fam57a	919.126	993.038	876.89	0.883038	-0.179453	0.0287731	0.845827	FALSE	FALSE
Slc35b3	563.316	516.829	589.88	1.14134	0.190735	0.0288126	0.846103	FALSE	FALSE
Smad9	1397.56	1284.04	1462.43	1.13893	0.187677	0.0288899	0.847488	FALSE	FALSE
Coq4	736.914	809.994	695.154	0.858221	-0.220578	0.0289348	0.847919	FALSE	FALSE
B3galt6	736.04	812.109	692.572	0.852806	-0.22971	0.0289761	0.848246	FALSE	FALSE
Gm15679	2.03832	0.326348	3.01659	9.24347	3.20843	0.0291084	0.849464	FALSE	FALSE
Nek5	32.4414	21.2379	38.8434	1.82896	0.871026	0.0290654	0.849464	FALSE	FALSE
Ston1	255.113	225.834	271.843	1.20373	0.267508	0.0290879	0.849464	FALSE	FALSE
Cox7a1	53.8065	65.6176	47.0574	0.717145	-0.479663	0.029428	0.856124	FALSE	FALSE
Ifit3	592.156	520.35	633.188	1.21685	0.283152	0.0293983	0.856124	FALSE	FALSE
Sorbs1	4993.33	4591.27	5223.07	1.13761	0.186004	0.0294039	0.856124	FALSE	FALSE
Ccar1	3371.48	3059.66	3549.66	1.16015	0.21431	0.029598	0.858404	FALSE	FALSE
Plch2	5735.14	6184.65	5478.27	0.885785	-0.174971	0.0295855	0.858404	FALSE	FALSE
U6.373	6.69496	9.86661	4.88259	0.49486	-1.01491	0.029552	0.858404	FALSE	FALSE
Cdkn2c	77.4252	90.6146	69.8884	0.771271	-0.374691	0.0296288	0.85841	FALSE	FALSE
Gamt	383.068	424.759	359.245	0.845763	-0.241675	0.0297102	0.859882	FALSE	FALSE
Lrrc10	3.59756	6.93941	1.68793	0.243239	-2.03955	0.0297425	0.859932	FALSE	FALSE
Eny2	3125.74	2901.08	3254.11	1.12169	0.165676	0.0298024	0.860779	FALSE	FALSE
Gpr179	97.0527	71.574	111.612	1.55939	0.640985	0.0298607	0.861576	FALSE	FALSE
Mas1	869.494	977.863	807.569	0.82585	-0.276048	0.0298981	0.861771	FALSE	FALSE
Atp10d	301.14	266.658	320.844	1.2032	0.266881	0.0299879	0.86214	FALSE	FALSE
Cyth4	666.248	728.517	630.665	0.865684	-0.208088	0.0300418	0.86214	FALSE	FALSE
Elf5	15.3603	19.2483	13.1386	0.682588	-0.550913	0.0300169	0.86214	FALSE	FALSE
Gm14489	19.4168	26.3839	15.4356	0.585036	-0.773403	0.0300477	0.86214	FALSE	FALSE
Otx2	288.671	251.868	309.702	1.22962	0.298212	0.0300643	0.86214	FALSE	FALSE
Arhgap6	987.509	870.945	1054.12	1.21031	0.275382	0.0301572	0.863923	FALSE	FALSE
Gm12917	23.179	33.4938	17.2848	0.516061	-0.954387	0.030226	0.864193	FALSE	FALSE
Scn1b	20420.2	22731.1	19099.7	0.840243	-0.251121	0.0302282	0.864193	FALSE	FALSE
A230046K03Rik	3541.27	3246.68	3709.6	1.14259	0.192302	0.0305161	0.864673	FALSE	FALSE
A330076H08Rik	586.61	537.66	614.581	1.14306	0.192907	0.030501	0.864673	FALSE	FALSE
Anxa1	131.722	115.915	140.755	1.2143	0.280121	0.0304074	0.864673	FALSE	FALSE
Bcas1	12261.5	10534.3	13248.5	1.25766	0.330741	0.0303834	0.864673	FALSE	FALSE
Fndc5	4613.76	4916.37	4440.83	0.903274	-0.146765	0.0305115	0.864673	FALSE	FALSE
Gm10509	41.1552	27.5017	48.9571	1.78015	0.831999	0.0303584	0.864673	FALSE	FALSE
Plcd3	862.562	941.169	817.644	0.868753	-0.202981	0.0302792	0.864673	FALSE	FALSE
Ssr3	7515.48	7047.24	7783.05	1.10441	0.143277	0.0305219	0.864673	FALSE	FALSE
Zim1	438.224	334.168	497.684	1.48932	0.574658	0.0304223	0.864673	FALSE	FALSE
Ptpn11	15345.8	14256.7	15968.2	1.12005	0.163565	0.030563	0.864967	FALSE	FALSE
Fam102a	6325.1	6788.73	6060.17	0.892681	-0.163784	0.0306965	0.866481	FALSE	FALSE
Nfatc1	327.665	353.333	312.998	0.885845	-0.174874	0.0306737	0.866481	FALSE	FALSE
Slc16a3	165.49	137.322	181.586	1.32234	0.403097	0.030709	0.866481	FALSE	FALSE
Gas2l1	2789.61	3080.21	2623.55	0.851744	-0.231508	0.0307507	0.866787	FALSE	FALSE
Clic6	1004.19	844.058	1095.7	1.29813	0.376435	0.0307822	0.866806	FALSE	FALSE
Gm6984	20.0614	25.5198	16.9423	0.663888	-0.590989	0.030983	0.870715	FALSE	FALSE
Hunk	1249.82	1376.93	1177.19	0.854938	-0.226109	0.0309742	0.870715	FALSE	FALSE
Adcy2	8535.54	9092.68	8217.17	0.903712	-0.146064	0.03124	0.872673	FALSE	FALSE
Chrna6	209.957	171.005	232.215	1.35794	0.441421	0.0314248	0.872673	FALSE	FALSE
Efhd2	11878.4	13075.8	11194.1	0.856096	-0.224156	0.0312256	0.872673	FALSE	FALSE
Fam132a	465.233	506.743	441.514	0.871278	-0.198795	0.031369	0.872673	FALSE	FALSE
Pkia	11652.4	10830.8	12121.8	1.1192	0.162463	0.0312926	0.872673	FALSE	FALSE
Plk3	748.77	820.221	707.941	0.86311	-0.212384	0.0314253	0.872673	FALSE	FALSE
R3hdm1	14834	16011.3	14161.2	0.884447	-0.177153	0.0313516	0.872673	FALSE	FALSE
Rbm3	6730.88	5841.58	7239.06	1.23923	0.309444	0.0314091	0.872673	FALSE	FALSE
Tmem200b	58.1408	73.7787	49.2049	0.666925	-0.584403	0.0312052	0.872673	FALSE	FALSE
Tpm4	1766.91	1589.39	1868.36	1.17552	0.2333	0.0313416	0.872673	FALSE	FALSE
Ube3a	5725.82	5304.97	5966.31	1.12467	0.169496	0.0312744	0.872673	FALSE	FALSE
Zdhhc20	3993.76	3681.62	4172.12	1.13323	0.18044	0.0312013	0.872673	FALSE	FALSE
Cst3	47995.7	52041.5	45683.8	0.877835	-0.187978	0.0315314	0.872822	FALSE	FALSE
Gm13339	4.58869	1.53133	6.33575	4.13742	2.04873	0.0315549	0.872822	FALSE	FALSE
Prr7	1064.08	1236.84	965.356	0.780502	-0.357525	0.0315275	0.872822	FALSE	FALSE
Tmem82	60.8525	50.9921	66.4869	1.30387	0.382796	0.0314654	0.872822	FALSE	FALSE
6330527O06Rik	6564.43	7338.14	6122.31	0.834314	-0.261338	0.0317007	0.873958	FALSE	FALSE
Ddah1	5630.71	5938.43	5454.87	0.918572	-0.122535	0.0318114	0.873958	FALSE	FALSE
Ghrh	21.8374	8.24342	29.6054	3.5914	1.84455	0.0318349	0.873958	FALSE	FALSE
Gm15663	387.4	414.412	371.964	0.89757	-0.155903	0.0317356	0.873958	FALSE	FALSE
Ifit2	799.83	719.436	845.77	1.1756	0.233399	0.0316748	0.873958	FALSE	FALSE
Igtp	301.395	268.991	319.912	1.18931	0.25012	0.0318343	0.873958	FALSE	FALSE
Las1l	3757.12	3490.51	3909.47	1.12003	0.163534	0.0318758	0.873958	FALSE	FALSE
Pcdh1	11884.8	12659.8	11441.9	0.903793	-0.145936	0.0318462	0.873958	FALSE	FALSE
Ppig	4910.56	4541.27	5121.58	1.12778	0.173491	0.0318088	0.873958	FALSE	FALSE
9330111N05Rik	108.78	124.675	99.6966	0.799653	-0.322554	0.0324631	0.874034	FALSE	FALSE
Arhgap36	481.479	322.386	572.39	1.77548	0.828206	0.0321686	0.874034	FALSE	FALSE
Cacng7	8904.9	9589.71	8513.58	0.887783	-0.171721	0.0323415	0.874034	FALSE	FALSE
Cnp	18259.8	20350.6	17065.1	0.838555	-0.254023	0.0320346	0.874034	FALSE	FALSE
Ddx50	3612.92	3345.2	3765.91	1.12576	0.170904	0.0321532	0.874034	FALSE	FALSE
Hapln2	2588.8	2316.36	2744.48	1.18482	0.244674	0.0323604	0.874034	FALSE	FALSE
Hnrnpa3	21014.5	19394.9	21940.1	1.13123	0.177892	0.0324578	0.874034	FALSE	FALSE
Hoxc4	4.05889	0.957094	5.83135	6.09277	2.6071	0.0323876	0.874034	FALSE	FALSE
Iqgap1	2121.43	1904.2	2245.56	1.17927	0.237888	0.0323283	0.874034	FALSE	FALSE
Kif5b	24286.8	22598.1	25251.8	1.11743	0.160187	0.0320122	0.874034	FALSE	FALSE
Kptn	927.235	1004.5	883.084	0.879129	-0.185854	0.0323492	0.874034	FALSE	FALSE
Maml2	792.044	729.181	827.966	1.13547	0.183294	0.0320935	0.874034	FALSE	FALSE
Mgat4c	569.321	487.068	616.323	1.26537	0.339563	0.0323903	0.874034	FALSE	FALSE
Mkln1	7901.99	7351.1	8216.78	1.11776	0.160614	0.0324696	0.874034	FALSE	FALSE
Rapgef4	34638.3	37079.2	33243.5	0.896554	-0.157538	0.0321733	0.874034	FALSE	FALSE
Serinc5	5243.94	5515.28	5088.89	0.922689	-0.116083	0.0324548	0.874034	FALSE	FALSE
Slc1a2	156362	165544	151116	0.912845	-0.131559	0.0320349	0.874034	FALSE	FALSE
Tmem144	630.232	685.944	598.397	0.87237	-0.196987	0.0324176	0.874034	FALSE	FALSE
U6.821	3.39432	0.973501	4.77765	4.9077	2.29505	0.0323793	0.874034	FALSE	FALSE
Atp11c	1543.78	1434.58	1606.18	1.11962	0.16301	0.0325506	0.874265	FALSE	FALSE
Eepd1	939.68	1022.22	892.512	0.873109	-0.195766	0.0326407	0.874265	FALSE	FALSE
Enpep	239.919	218.445	252.189	1.15447	0.207234	0.0325358	0.874265	FALSE	FALSE
Gm4070	17.2839	11.5321	20.5706	1.78376	0.834925	0.0326757	0.874265	FALSE	FALSE
H2-DMa	462.711	514.463	433.138	0.841922	-0.248241	0.0325838	0.874265	FALSE	FALSE
Prlr	744.096	590.106	832.091	1.41007	0.495767	0.0327427	0.874265	FALSE	FALSE
Stag1	2860.87	2618.47	2999.39	1.14547	0.195941	0.0327581	0.874265	FALSE	FALSE
Stc1	263.576	233.85	280.562	1.19975	0.262733	0.0327475	0.874265	FALSE	FALSE
Wnt10a	312.508	352.204	289.825	0.822889	-0.281231	0.0326597	0.874265	FALSE	FALSE
Maz	7086.04	7638.46	6770.37	0.886353	-0.174047	0.032857	0.876072	FALSE	FALSE
Gm10657	35.3952	45.448	29.6507	0.652409	-0.61615	0.0329662	0.878152	FALSE	FALSE
CT033780.1	427.751	469.149	404.094	0.861335	-0.215354	0.033134	0.879451	FALSE	FALSE
Heph	664.322	593.864	704.585	1.18644	0.246641	0.0331441	0.879451	FALSE	FALSE
Pcgf5	613.813	549.719	650.438	1.18322	0.242717	0.0331469	0.879451	FALSE	FALSE
Tmem173	178.108	211.442	159.06	0.752265	-0.410688	0.033105	0.879451	FALSE	FALSE
Vbp1	2811.72	2618.28	2922.26	1.1161	0.158463	0.0331715	0.879451	FALSE	FALSE
2310008H04Rik	184.28	159.43	198.48	1.24494	0.316073	0.0332051	0.879512	FALSE	FALSE
H2-Q10	3.49295	1.58784	4.58158	2.88542	1.52878	0.033373	0.882081	FALSE	FALSE
Phip	5043.92	4627.89	5281.65	1.14127	0.190634	0.0333872	0.882081	FALSE	FALSE
Rsbn1	1758.42	1568.23	1867.1	1.19057	0.251658	0.0333962	0.882081	FALSE	FALSE
Odz1	4461.56	3995.92	4727.64	1.18312	0.242593	0.0335297	0.884775	FALSE	FALSE
mt-Rnr2	192067	204928	184719	0.901383	-0.149787	0.0336236	0.886419	FALSE	FALSE
Aif1	210.709	239.467	194.276	0.811282	-0.301724	0.0340625	0.886677	FALSE	FALSE
Akt1s1	1719.24	1891.17	1620.99	0.857137	-0.222403	0.0339434	0.886677	FALSE	FALSE
B230206L02Rik	89.3304	103.339	81.3254	0.786975	-0.345609	0.0340152	0.886677	FALSE	FALSE
Ccl22	9.61471	5.58498	11.9174	2.13384	1.09345	0.0338018	0.886677	FALSE	FALSE
Csda	1152.85	1217.65	1115.82	0.916373	-0.125994	0.034094	0.886677	FALSE	FALSE
Gdf10	373.071	411.003	351.395	0.85497	-0.226055	0.0339925	0.886677	FALSE	FALSE
Ifi27l2a	39.7828	28.0595	46.4818	1.65655	0.728178	0.0338419	0.886677	FALSE	FALSE
Myadml2	159.279	182.086	146.247	0.803175	-0.316214	0.0339349	0.886677	FALSE	FALSE
Npm1	7794.43	7360.18	8042.58	1.09272	0.127918	0.0340143	0.886677	FALSE	FALSE
Pak7	2809.01	3059.43	2665.92	0.871377	-0.198631	0.0339655	0.886677	FALSE	FALSE
Poc1a	441.47	491.616	412.815	0.83971	-0.252036	0.0339108	0.886677	FALSE	FALSE
Ppp2r2c	34575.6	37013.7	33182.4	0.896488	-0.157644	0.0341066	0.886677	FALSE	FALSE
Sec31b	28.2039	20.8785	32.3899	1.55135	0.633528	0.0337642	0.886677	FALSE	FALSE
Traip	738.268	801.716	702.011	0.875636	-0.191598	0.03377	0.886677	FALSE	FALSE
Tsks	35.1933	42.6061	30.9574	0.726595	-0.460776	0.0339035	0.886677	FALSE	FALSE
Nap1l2	7776.53	7292.96	8052.86	1.1042	0.142998	0.0342089	0.888514	FALSE	FALSE
Sst	7180.73	7880.15	6781.07	0.860525	-0.216712	0.0343702	0.89188	FALSE	FALSE
Arhgap23	7814.48	8381.94	7490.22	0.893614	-0.162277	0.0344404	0.892877	FALSE	FALSE
2610101N10Rik	5327.99	4922.42	5559.75	1.12948	0.175653	0.0345878	0.895872	FALSE	FALSE
Cyp46a1	10572.5	11506.5	10038.8	0.872447	-0.19686	0.0348538	0.897438	FALSE	FALSE
Dgkb	10300.9	10869.8	9975.84	0.917758	-0.123815	0.0348114	0.897438	FALSE	FALSE
Igsf9	232.364	257.79	217.834	0.845006	-0.242966	0.0348785	0.897438	FALSE	FALSE
Lama1	298.407	251.645	325.128	1.29201	0.369616	0.034731	0.897438	FALSE	FALSE
Lrrc58	6085.46	5592.69	6367.04	1.13846	0.187079	0.0348401	0.897438	FALSE	FALSE
Mgat5	2579.38	2756.14	2478.38	0.89922	-0.153254	0.0349037	0.897438	FALSE	FALSE
Ptpn5	13022.7	14081.4	12417.7	0.881851	-0.181394	0.0348265	0.897438	FALSE	FALSE
Retsat	934.84	881.742	965.182	1.09463	0.130445	0.0348981	0.897438	FALSE	FALSE
Cdc73	3220.69	2988.99	3353.09	1.12181	0.165834	0.0349871	0.897939	FALSE	FALSE
Gm11827	8.58939	4.15871	11.1212	2.6742	1.41911	0.0349821	0.897939	FALSE	FALSE
Eif2ak2	480.446	424.782	512.254	1.20592	0.270135	0.0353755	0.906251	FALSE	FALSE
Sigmar1	1518.44	1632.18	1453.44	0.890489	-0.16733	0.0353598	0.906251	FALSE	FALSE
4930526F13Rik	10.253	5.82947	12.7808	2.19244	1.13254	0.0354524	0.906571	FALSE	FALSE
Arhgdig	1806.22	1909.82	1747.02	0.914758	-0.128538	0.0355525	0.906571	FALSE	FALSE
Eif5	14865.6	13909.7	15411.7	1.10798	0.147936	0.0355143	0.906571	FALSE	FALSE
Lamc2	708.148	780.24	666.953	0.854805	-0.226333	0.0356138	0.906571	FALSE	FALSE
Pla2g2d	13.6977	19.0973	10.6123	0.555693	-0.847639	0.0355973	0.906571	FALSE	FALSE
Zdhhc23	468.201	509.877	444.386	0.871555	-0.198337	0.0356046	0.906571	FALSE	FALSE
Zfpm1	1386.57	1610.82	1258.43	0.781238	-0.356165	0.0354606	0.906571	FALSE	FALSE
Exd2	4252.05	4615.87	4044.15	0.876142	-0.190764	0.0356469	0.906594	FALSE	FALSE
Arhgef37	170.98	140.667	188.301	1.33863	0.420756	0.0357324	0.907126	FALSE	FALSE
Tmem198	2387.36	2583.82	2275.09	0.880516	-0.183579	0.0357042	0.907126	FALSE	FALSE
Pcsk5	694.026	750.112	661.976	0.882503	-0.180328	0.0361285	0.913879	FALSE	FALSE
Reep2	5705.35	6104.5	5477.27	0.89725	-0.156417	0.0360894	0.913879	FALSE	FALSE
Scg2	15800.3	14122.2	16759.2	1.18672	0.246983	0.0360625	0.913879	FALSE	FALSE
Tspan18	402.262	369.624	420.912	1.13876	0.18746	0.0361259	0.913879	FALSE	FALSE
4930511F01Rik	0.679861	1.86962	0	0	#NAME?	0.0362323	0.914857	FALSE	FALSE
Dynll1	8947.47	9471.71	8647.9	0.913024	-0.131276	0.0362084	0.914857	FALSE	FALSE
6430527G18Rik	4563.3	4809.9	4422.39	0.919435	-0.121181	0.0365402	0.914897	FALSE	FALSE
Cacna1a	11665.9	12602.4	11130.8	0.883228	-0.179142	0.036524	0.914897	FALSE	FALSE
Ccdc42	47.025	59.4005	39.9533	0.672608	-0.572162	0.0363391	0.914897	FALSE	FALSE
Ccdc67	40.1864	25.0759	48.8209	1.94693	0.961197	0.03639	0.914897	FALSE	FALSE
Espnl	26.5494	35.6619	21.3423	0.598461	-0.740671	0.0365113	0.914897	FALSE	FALSE
Fstl4	1256.83	1358.23	1198.9	0.882693	-0.180016	0.0364329	0.914897	FALSE	FALSE
Hapln4	7536.74	8283.45	7110.05	0.858344	-0.220372	0.0364486	0.914897	FALSE	FALSE
Llgl1	3803.24	4079.08	3645.62	0.893736	-0.162079	0.036592	0.914897	FALSE	FALSE
Mnda	4.44795	1.71999	6.00679	3.49234	1.8042	0.0365894	0.914897	FALSE	FALSE
Oxt	523.291	212.83	700.698	3.29228	1.71909	0.0364655	0.914897	FALSE	FALSE
Stc2	181.15	144.287	202.214	1.40147	0.486944	0.0365818	0.914897	FALSE	FALSE
Acy1	531.406	586.286	500.047	0.852907	-0.22954	0.0366322	0.915089	FALSE	FALSE
Phactr4	847.652	735.295	911.856	1.24012	0.310482	0.0367228	0.916538	FALSE	FALSE
7SK.17	11.0279	6.83879	13.4216	1.96257	0.972747	0.0368053	0.916593	FALSE	FALSE
Cd4	546.245	634.268	495.945	0.781918	-0.354912	0.0368337	0.916593	FALSE	FALSE
Rnase1	19.5148	26.923	15.2815	0.567599	-0.817056	0.0368555	0.916593	FALSE	FALSE
Tmem42	423.345	464.317	399.932	0.861335	-0.215354	0.0367763	0.916593	FALSE	FALSE
Apln	1402.58	1539.87	1324.13	0.859899	-0.21776	0.0372534	0.917935	FALSE	FALSE
Apol9b	8.41704	4.78566	10.4921	2.19241	1.13252	0.0372798	0.917935	FALSE	FALSE
Arhgef19	904.847	1032.03	832.173	0.806349	-0.310524	0.0371046	0.917935	FALSE	FALSE
Ccdc73	737.528	667.751	777.401	1.16421	0.219349	0.0371766	0.917935	FALSE	FALSE
Cdkn1c	314.979	350.678	294.579	0.840025	-0.251496	0.0373681	0.917935	FALSE	FALSE
Ces2g	8.84118	12.465	6.7704	0.543151	-0.880575	0.0373621	0.917935	FALSE	FALSE
Cited1	134.739	106.428	150.917	1.41803	0.503883	0.0373185	0.917935	FALSE	FALSE
CT025562.1	8.28764	11.5271	6.43654	0.558384	-0.840671	0.0372683	0.917935	FALSE	FALSE
Gfap	13324.8	12066.4	14043.9	1.16389	0.21895	0.0374541	0.917935	FALSE	FALSE
Gpr150	263.978	296.078	245.635	0.829628	-0.269463	0.0374974	0.917935	FALSE	FALSE
Ints7	2307.56	2490.35	2203.12	0.884662	-0.176802	0.0374307	0.917935	FALSE	FALSE
Nkain1	3685.44	3896.89	3564.6	0.914729	-0.128584	0.0374521	0.917935	FALSE	FALSE
Ppp1r16a	3568.3	3858.06	3402.72	0.881975	-0.18119	0.0370562	0.917935	FALSE	FALSE
Ptger3	237.828	194.068	262.834	1.35434	0.437589	0.0370502	0.917935	FALSE	FALSE
Sostdc1	212.129	236.892	197.978	0.835733	-0.258887	0.0370127	0.917935	FALSE	FALSE
Ttc18	118.475	98.6221	129.82	1.31634	0.396527	0.0374873	0.917935	FALSE	FALSE
Ttl	4396.66	4718.2	4212.93	0.89291	-0.163414	0.0372157	0.917935	FALSE	FALSE
Utp3	1453.13	1349.56	1512.31	1.1206	0.164271	0.0369642	0.917935	FALSE	FALSE
Basp1	16982.9	18059.5	16367.7	0.906321	-0.141905	0.037549	0.918399	FALSE	FALSE
2610017I09Rik	592.94	654.394	557.823	0.852426	-0.230353	0.0378898	0.918845	FALSE	FALSE
4930506M07Rik	2598.52	2765.19	2503.28	0.905281	-0.143562	0.0381339	0.918845	FALSE	FALSE
Armcx4	5913.51	5498.17	6150.85	1.11871	0.161833	0.0381466	0.918845	FALSE	FALSE
Cacna2d4	189.186	211.949	176.179	0.831233	-0.266675	0.037974	0.918845	FALSE	FALSE
Cnih3	3080.27	3253.28	2981.4	0.916429	-0.125905	0.0380183	0.918845	FALSE	FALSE
Cplx3	644.4	701.203	611.942	0.872703	-0.196438	0.0381658	0.918845	FALSE	FALSE
CT030740.1	31.4048	23.5453	35.896	1.52455	0.608386	0.0382214	0.918845	FALSE	FALSE
Gm12981	4.91479	8.81843	2.68415	0.304379	-1.71606	0.0381843	0.918845	FALSE	FALSE
Gm14443	257.774	233.962	271.381	1.15993	0.214042	0.0381433	0.918845	FALSE	FALSE
Gm5431	12.6107	7.50382	15.5289	2.06947	1.04926	0.0381067	0.918845	FALSE	FALSE
Gm7079	1.85546	0.115741	2.84958	24.6204	4.62178	0.0378608	0.918845	FALSE	FALSE
Icosl	435.123	393.829	458.72	1.16477	0.220044	0.0379628	0.918845	FALSE	FALSE
Ltk	1355.04	1480.24	1283.49	0.867082	-0.205759	0.0376512	0.918845	FALSE	FALSE
Mast2	6621.92	7084.91	6357.35	0.897309	-0.156324	0.0379716	0.918845	FALSE	FALSE
Matr3	28789.4	26927.7	29853.3	1.10865	0.148799	0.0382539	0.918845	FALSE	FALSE
Mpz	6.73656	11.0397	4.27761	0.387474	-1.36783	0.0380431	0.918845	FALSE	FALSE
Neurl3	58.7942	74.0741	50.0629	0.675848	-0.565229	0.0377919	0.918845	FALSE	FALSE
Rad54b	117.4	136.174	106.672	0.783353	-0.352265	0.0380973	0.918845	FALSE	FALSE
Rusc1	7536.44	8081.55	7224.95	0.894006	-0.161643	0.0376623	0.918845	FALSE	FALSE
Slc5a7	703.197	617.239	752.315	1.21884	0.285508	0.0379573	0.918845	FALSE	FALSE
Tmem98	571.205	629.894	537.668	0.853584	-0.228395	0.0382273	0.918845	FALSE	FALSE
AC174082.1	674.818	753.654	629.768	0.83562	-0.259082	0.0388072	0.922671	FALSE	FALSE
Arhgap10	1008.24	1085.29	964.206	0.888429	-0.170672	0.0387833	0.922671	FALSE	FALSE
Cacng3	3615.73	3879.45	3465.03	0.893177	-0.162983	0.0387831	0.922671	FALSE	FALSE
Ier2	472.129	565.032	419.041	0.741623	-0.431242	0.0386665	0.922671	FALSE	FALSE
Lrrn3	3776.57	3514.22	3926.49	1.11732	0.16004	0.038726	0.922671	FALSE	FALSE
Msln	47.6199	38.0316	53.0989	1.39618	0.481483	0.0387636	0.922671	FALSE	FALSE
Pggt1b	627.371	557.554	667.267	1.19677	0.259151	0.0385718	0.922671	FALSE	FALSE
Plk-ps1	51.0569	62.1209	44.7346	0.720121	-0.473688	0.0386113	0.922671	FALSE	FALSE
Ppp1r14a	534.453	629.061	480.392	0.763665	-0.388989	0.0384944	0.922671	FALSE	FALSE
Slc27a5	24.3377	32.3521	19.7581	0.610722	-0.711413	0.0387256	0.922671	FALSE	FALSE
Trim23	5218.28	4841.41	5433.63	1.12232	0.166488	0.0385961	0.922671	FALSE	FALSE
Zfp292	3370.82	3107.99	3521.01	1.13289	0.180005	0.0387169	0.922671	FALSE	FALSE
Hmg20b	750.331	823.714	708.397	0.860003	-0.217587	0.0388548	0.923023	FALSE	FALSE
1700020L24Rik	31.3093	40.8157	25.8771	0.634001	-0.657444	0.0390434	0.923046	FALSE	FALSE
AC102815.1	7.23187	11.2098	4.95879	0.442364	-1.17669	0.0391081	0.923046	FALSE	FALSE
Baalc	10140.7	10698.2	9822.11	0.918112	-0.123257	0.0389932	0.923046	FALSE	FALSE
Fam13b	4649.17	4294.92	4851.6	1.12961	0.175829	0.0390227	0.923046	FALSE	FALSE
Fkbp5	2841.06	2226.32	3192.33	1.43391	0.519951	0.0390731	0.923046	FALSE	FALSE
Gm12824	297.88	258.04	320.646	1.24262	0.313388	0.0391185	0.923046	FALSE	FALSE
Gm15408	41.952	53.3119	35.4606	0.665153	-0.588241	0.0390047	0.923046	FALSE	FALSE
Trib2	2234.69	2360.01	2163.07	0.916552	-0.125712	0.0389514	0.923046	FALSE	FALSE
Clec7a	53.1647	37.0767	62.3578	1.68186	0.750055	0.039293	0.924833	FALSE	FALSE
Mospd1	683.063	633.654	711.297	1.12253	0.166755	0.039233	0.924833	FALSE	FALSE
Riok1	889.867	822.748	928.22	1.1282	0.174017	0.0392918	0.924833	FALSE	FALSE
AI848100	2991.18	2757.3	3124.83	1.13329	0.180523	0.0395212	0.925554	FALSE	FALSE
Gpx3	913.159	659.871	1057.9	1.60318	0.680941	0.0394926	0.925554	FALSE	FALSE
Htr2c	5578.61	5078.01	5864.66	1.15491	0.207786	0.0394416	0.925554	FALSE	FALSE
Smyd1	127.475	143.234	118.47	0.827112	-0.273846	0.0394854	0.925554	FALSE	FALSE
Svep1	78.6017	92.096	70.8907	0.769748	-0.377543	0.0393952	0.925554	FALSE	FALSE
Xrcc3	634.895	676.675	611.021	0.902976	-0.147241	0.0393592	0.925554	FALSE	FALSE
Thbs1	296.357	241.207	327.871	1.35929	0.442856	0.0396067	0.926783	FALSE	FALSE
mt-Co1	1.17089e+06	1.09347e+06	1.21513e+06	1.11126	0.152198	0.0396585	0.927223	FALSE	FALSE
Ano10	1242.75	1320.61	1198.26	0.907356	-0.140259	0.0398617	0.927346	FALSE	FALSE
Col8a2	267.846	248.052	279.157	1.1254	0.170438	0.039709	0.927346	FALSE	FALSE
Dusp3	8194.49	8681	7916.48	0.911932	-0.133002	0.0398309	0.927346	FALSE	FALSE
Gm1673	564.119	664.764	506.608	0.762087	-0.391972	0.0398464	0.927346	FALSE	FALSE
Ifit1	203.801	152.824	232.931	1.52418	0.608029	0.0397949	0.927346	FALSE	FALSE
Tead3	166.388	148.887	176.389	1.18472	0.244544	0.039824	0.927346	FALSE	FALSE
Fam132b	29.5897	38.9649	24.2324	0.621904	-0.685236	0.040004	0.9291	FALSE	FALSE
Ocel1	1037.82	1117.89	992.06	0.887441	-0.172278	0.0400152	0.9291	FALSE	FALSE
Tmem100	438.33	470.626	419.875	0.892164	-0.16462	0.0400363	0.9291	FALSE	FALSE
Ahnak	3358.26	3047.04	3536.1	1.1605	0.214751	0.0400855	0.929306	FALSE	FALSE
Hhex	89.4679	113.165	75.9266	0.670936	-0.575753	0.0401113	0.929306	FALSE	FALSE
Vstm2a	6360.2	5933.47	6604.05	1.11302	0.154475	0.0401823	0.930184	FALSE	FALSE
1810046J19Rik	1380.83	1512.21	1305.76	0.863481	-0.211764	0.0402446	0.930781	FALSE	FALSE
Grasp	1524.46	1639.88	1458.51	0.889399	-0.169098	0.0402743	0.930781	FALSE	FALSE
1500009L16Rik	577.547	524.644	607.778	1.15846	0.212207	0.0403692	0.931144	FALSE	FALSE
Rnls	112.212	122.566	106.295	0.867253	-0.205476	0.0403894	0.931144	FALSE	FALSE
Sac3d1	473.887	526.99	443.543	0.841655	-0.248699	0.0403689	0.931144	FALSE	FALSE
Mylpf	37.9877	45.8429	33.499	0.730735	-0.452579	0.0404259	0.93122	FALSE	FALSE
Atp13a4	1025.34	927.81	1081.07	1.16518	0.220557	0.040663	0.935716	FALSE	FALSE
Clec18a	292.46	326.141	273.213	0.837716	-0.255468	0.0406877	0.935716	FALSE	FALSE
Mtmr14	768.157	814.968	741.409	0.90974	-0.136474	0.0407631	0.936361	FALSE	FALSE
Ngp	42.2801	22.9894	53.3033	2.3186	1.21325	0.0407823	0.936361	FALSE	FALSE
H3f3b	8560.04	8010.12	8874.28	1.10788	0.147806	0.0409712	0.939164	FALSE	FALSE
Slc48a1	7110.52	7578.13	6843.31	0.903034	-0.147147	0.0409473	0.939164	FALSE	FALSE
Ly6c2	6.12672	3.54232	7.60353	2.14648	1.10198	0.0410142	0.939381	FALSE	FALSE
Csmd2	4404.72	4703.65	4233.9	0.900131	-0.151793	0.0411075	0.939988	FALSE	FALSE
Ttll3	972.689	882.797	1024.06	1.16001	0.214142	0.0410779	0.939988	FALSE	FALSE
Ccl3	14.5811	8.41333	18.1055	2.152	1.10568	0.0412859	0.940692	FALSE	FALSE
Col20a1	298.747	336.632	277.099	0.823149	-0.280775	0.0411877	0.940692	FALSE	FALSE
D14Abb1e	4473.96	4119.2	4676.68	1.13534	0.183122	0.0412995	0.940692	FALSE	FALSE
Gmps	4615.4	4249.96	4824.22	1.13512	0.182844	0.0413212	0.940692	FALSE	FALSE
Grm4	2056.05	2179.23	1985.66	0.911178	-0.134195	0.0413726	0.940692	FALSE	FALSE
Rassf3	2662.89	2899.82	2527.51	0.87161	-0.198246	0.041216	0.940692	FALSE	FALSE
Rps6ka5	1851.02	1749.3	1909.14	1.09138	0.126149	0.0413432	0.940692	FALSE	FALSE
Erf	2279.19	2561.12	2118.09	0.827015	-0.274015	0.0415509	0.943982	FALSE	FALSE
Srcin1	19141.9	20667.2	18270.3	0.884024	-0.177843	0.0415937	0.944191	FALSE	FALSE
Aloxe3	492.849	452.112	516.127	1.14159	0.191044	0.041719	0.944471	FALSE	FALSE
Bbs10	291.28	260.387	308.934	1.18644	0.246638	0.0418632	0.944471	FALSE	FALSE
Cd200	5763.8	5288.46	6035.42	1.14124	0.190607	0.0417443	0.944471	FALSE	FALSE
Galnt14	1302.94	1396.95	1249.21	0.894243	-0.161261	0.0418547	0.944471	FALSE	FALSE
Gata2	320.231	280.198	343.107	1.22452	0.292211	0.0418749	0.944471	FALSE	FALSE
Hnrnpd	6604.48	6168.06	6853.86	1.11119	0.152099	0.041766	0.944471	FALSE	FALSE
Ptx4	10.4348	5.55381	13.2239	2.38106	1.2516	0.0416543	0.944471	FALSE	FALSE
Txlng	1479.52	1359.61	1548.04	1.13859	0.187247	0.0418519	0.944471	FALSE	FALSE
4732456N10Rik	10.3163	4.20492	13.8085	3.28389	1.71541	0.0419874	0.945971	FALSE	FALSE
Rspo2	804.178	906.99	745.429	0.82187	-0.283017	0.0420087	0.945971	FALSE	FALSE
Glyctk	139.793	155.831	130.628	0.838268	-0.254516	0.0420563	0.946284	FALSE	FALSE
Cops2	5906.89	5554.32	6108.36	1.09975	0.137176	0.0421811	0.946819	FALSE	FALSE
Depdc6	2287.81	2109.69	2389.59	1.13267	0.179734	0.0421776	0.946819	FALSE	FALSE
Egr2	324.926	446.904	255.225	0.571095	-0.808197	0.0421547	0.946819	FALSE	FALSE
Cacna1g	7153.08	7584.55	6906.52	0.910605	-0.135103	0.0422487	0.947166	FALSE	FALSE
Nwd1	5271.51	5566.72	5102.82	0.916667	-0.12553	0.042297	0.947166	FALSE	FALSE
Snx31	29.2115	15.4026	37.1023	2.40882	1.26833	0.0422978	0.947166	FALSE	FALSE
Avil	33.8929	22.9649	40.1374	1.74777	0.805518	0.0423998	0.947188	FALSE	FALSE
Hdac6	2934.56	3114.11	2831.96	0.909397	-0.137018	0.0423394	0.947188	FALSE	FALSE
Mbip	1044.79	966.155	1089.72	1.12789	0.173628	0.0423784	0.947188	FALSE	FALSE
Cd109	134.874	122.698	141.832	1.15594	0.209069	0.0425255	0.948488	FALSE	FALSE
Slc2a5	263.663	313.306	235.295	0.751008	-0.4131	0.0425055	0.948488	FALSE	FALSE
Efr3a	10520.3	9938.46	10852.7	1.09199	0.126965	0.0427742	0.948909	FALSE	FALSE
Ephx3	9.86639	14.776	7.06093	0.477866	-1.06532	0.0427474	0.948909	FALSE	FALSE
Gm4951	21.5007	15.3352	25.0239	1.6318	0.706464	0.0427375	0.948909	FALSE	FALSE
Nfix	9787.23	10555.8	9348.03	0.885579	-0.175308	0.0426858	0.948909	FALSE	FALSE
Nr1d1	5371.35	6083.39	4964.48	0.816071	-0.293233	0.0428145	0.948909	FALSE	FALSE
Scarb1	1561.17	1692.98	1485.85	0.877652	-0.188279	0.0427223	0.948909	FALSE	FALSE
Slc38a10	4111.57	4422.52	3933.89	0.889512	-0.168913	0.0428142	0.948909	FALSE	FALSE
SNORA26.3	1.66794	3.18112	0.803258	0.252508	-1.9856	0.042721	0.948909	FALSE	FALSE
Acss2	3347.47	3582.16	3213.36	0.897046	-0.156747	0.0429836	0.95024	FALSE	FALSE
Bbx	3055.19	2788	3207.88	1.1506	0.202389	0.0429346	0.95024	FALSE	FALSE
Ccdc13	284.13	319.675	263.818	0.82527	-0.277063	0.0430262	0.95024	FALSE	FALSE
Serpinb1b	123.772	103.688	135.248	1.30438	0.383359	0.0430436	0.95024	FALSE	FALSE
Sphk1	199.037	175.085	212.724	1.21498	0.280928	0.0429467	0.95024	FALSE	FALSE
Cox5b	6849.82	7245.96	6623.45	0.914089	-0.129594	0.0434017	0.953952	FALSE	FALSE
Csnk1g2	7284.14	7866.35	6951.44	0.883694	-0.178382	0.0434396	0.953952	FALSE	FALSE
Gsbs	49.8636	28.895	61.8457	2.14036	1.09785	0.0433407	0.953952	FALSE	FALSE
Hmha1	495.676	546.825	466.447	0.85301	-0.229366	0.0433469	0.953952	FALSE	FALSE
Mrps21	1197.44	1295.07	1141.65	0.881531	-0.181917	0.04337	0.953952	FALSE	FALSE
Otp	41.694	20.9258	53.5616	2.5596	1.35592	0.0434494	0.953952	FALSE	FALSE
Tmod2	37281.7	34644	38788.9	1.11964	0.16304	0.0434082	0.953952	FALSE	FALSE
AC131761.1	193.549	171.245	206.295	1.20468	0.268648	0.0436046	0.954378	FALSE	FALSE
E230001N04Rik	30.6683	19.3664	37.1266	1.91707	0.9389	0.0435384	0.954378	FALSE	FALSE
Nomo1	6536.01	6940.03	6305.14	0.908518	-0.138414	0.0435737	0.954378	FALSE	FALSE
Sepw1	13297	14424.8	12652.6	0.877146	-0.189111	0.0435775	0.954378	FALSE	FALSE
B230104C08Rik	9.60047	14.0802	7.04063	0.500038	-0.999889	0.0436741	0.955155	FALSE	FALSE
Fam129b	2042.59	2175.21	1966.81	0.904194	-0.145296	0.0440256	0.961345	FALSE	FALSE
Gm13540	22.0097	30.621	17.089	0.558082	-0.841451	0.0440113	0.961345	FALSE	FALSE
Phxr4	7.69509	3.88586	9.87179	2.54044	1.34508	0.0440637	0.96143	FALSE	FALSE
Avpr2	4.96504	7.94097	3.26452	0.411098	-1.28245	0.0440989	0.961452	FALSE	FALSE
Diap3	68.2166	77.9048	62.6805	0.804578	-0.313695	0.0441907	0.96196	FALSE	FALSE
Fbxl19	3248.01	3461.77	3125.86	0.902965	-0.147258	0.0441576	0.96196	FALSE	FALSE
Rims4	4948.42	5273.38	4762.73	0.903165	-0.146939	0.0442888	0.96335	FALSE	FALSE
Il18rap	5.64117	3.23045	7.01872	2.17268	1.11948	0.0444832	0.964505	FALSE	FALSE
Psmb10	1189.88	1341.4	1103.29	0.82249	-0.28193	0.0444304	0.964505	FALSE	FALSE
Rnf2	1689.08	1576.03	1753.68	1.11272	0.154095	0.0445135	0.964505	FALSE	FALSE
Samd1	841.789	912.516	801.373	0.878202	-0.187375	0.0444758	0.964505	FALSE	FALSE
Srsf1	11463.8	10859	11809.3	1.08751	0.121032	0.0444375	0.964505	FALSE	FALSE
Tbx3	176.232	140.79	196.484	1.39559	0.480873	0.0445828	0.965263	FALSE	FALSE
Slc13a5	578.214	653.76	535.045	0.818411	-0.289102	0.0446577	0.965396	FALSE	FALSE
Wdr52	480.179	407.405	521.764	1.2807	0.356934	0.0446422	0.965396	FALSE	FALSE
Cldn10	1370.08	1453.53	1322.39	0.909776	-0.136416	0.0447378	0.966384	FALSE	FALSE
2610203C20Rik	2171.47	2014.86	2260.95	1.12214	0.16625	0.0447868	0.966699	FALSE	FALSE
Slc46a1	618.806	673.399	587.61	0.872603	-0.196603	0.0448579	0.967491	FALSE	FALSE
Abhd8	12223.2	13294.4	11611.2	0.873389	-0.195304	0.0449022	0.967703	FALSE	FALSE
Ccdc124	2683.42	2935.82	2539.2	0.864904	-0.209388	0.0449998	0.969064	FALSE	FALSE
Fam111a	116.721	102.722	124.72	1.21415	0.279947	0.0451039	0.969821	FALSE	FALSE
Slc30a4	4977.6	4666	5155.66	1.10494	0.143969	0.0450864	0.969821	FALSE	FALSE
Lrch2	1834.08	1679.42	1922.46	1.14472	0.194989	0.0451921	0.970577	FALSE	FALSE
Mpst	1042.78	1156.69	977.697	0.845256	-0.24254	0.0452082	0.970577	FALSE	FALSE
Plau	115.992	138.582	103.083	0.74384	-0.426936	0.0453088	0.971995	FALSE	FALSE
Rbm43	838.535	779.99	871.99	1.11795	0.160856	0.0453465	0.972061	FALSE	FALSE
4930402H24Rik	8572.27	8989.92	8333.61	0.926994	-0.109368	0.0457188	0.973521	FALSE	FALSE
AC124756.1	100.275	120.54	88.6941	0.735804	-0.442607	0.0457379	0.973521	FALSE	FALSE
Dhx15	5444.86	5070.18	5658.97	1.11613	0.158502	0.0454902	0.973521	FALSE	FALSE
Epb4.1l2	5802.7	6117.22	5622.98	0.919204	-0.121542	0.0456897	0.973521	FALSE	FALSE
Gm6117	4.79315	2.11111	6.32574	2.9964	1.58323	0.045761	0.973521	FALSE	FALSE
Hmgb2	323.457	289.585	342.813	1.1838	0.243431	0.0457244	0.973521	FALSE	FALSE
Nfic	6457.34	7029.21	6130.56	0.872155	-0.197344	0.0455471	0.973521	FALSE	FALSE
Rasgrf1	25343.9	24032.4	26093.4	1.08576	0.118705	0.0455535	0.973521	FALSE	FALSE
St8sia5	1872.84	2001.6	1799.26	0.898909	-0.153754	0.0457295	0.973521	FALSE	FALSE
Tcf19	218.77	248.548	201.754	0.81173	-0.300928	0.0457219	0.973521	FALSE	FALSE
Slc7a3	835.184	696.883	914.213	1.31186	0.391613	0.0458309	0.974271	FALSE	FALSE
AC154473.2	288.891	312.217	275.561	0.882596	-0.180174	0.0461817	0.975412	FALSE	FALSE
Cd177	4.01136	2.2915	4.99414	2.17941	1.12394	0.0463011	0.975412	FALSE	FALSE
Cxcl5	28.8088	36.2671	24.547	0.676838	-0.563117	0.0459292	0.975412	FALSE	FALSE
Eml1	3991.11	4246.85	3844.98	0.905373	-0.143416	0.0461838	0.975412	FALSE	FALSE
Epm2aip1	14780.5	13765.1	15360.7	1.11592	0.15823	0.0461627	0.975412	FALSE	FALSE
Ftcd	3.57035	1.18858	4.93136	4.14897	2.05275	0.0462264	0.975412	FALSE	FALSE
Gm12530	5.31502	9.08187	3.16254	0.348225	-1.52191	0.0460819	0.975412	FALSE	FALSE
Gm1337	2408.92	2565.31	2319.56	0.904206	-0.145277	0.0462868	0.975412	FALSE	FALSE
Hoxb3	3.80905	0.227014	5.85592	25.7954	4.68904	0.0461454	0.975412	FALSE	FALSE
Jup	2630.8	2801.88	2533.03	0.904048	-0.145529	0.0462546	0.975412	FALSE	FALSE
Slc8a2	14745.2	16002.6	14026.7	0.876531	-0.190123	0.0462912	0.975412	FALSE	FALSE
Zic3	310.476	255.47	341.908	1.33835	0.420453	0.0461173	0.975412	FALSE	FALSE
Med16	2965.27	3206.53	2827.41	0.881767	-0.181531	0.046351	0.975733	FALSE	FALSE
Dach2	61.0992	47.4323	68.9088	1.45278	0.538818	0.046391	0.975842	FALSE	FALSE
Upb1	84.7722	69.6029	93.4405	1.34248	0.424901	0.0464523	0.976402	FALSE	FALSE
Cox7c	4394.25	4725.56	4204.92	0.889826	-0.168404	0.0465126	0.976938	FALSE	FALSE
Ascl2	10.2225	6.8356	12.1579	1.77861	0.830752	0.0467182	0.976972	FALSE	FALSE
Fat2	36.7102	8.32917	52.928	6.35454	2.66779	0.0467228	0.976972	FALSE	FALSE
Papolb	18.6697	24.0805	15.5778	0.646907	-0.62837	0.0466245	0.976972	FALSE	FALSE
Pls1	1126	1204.46	1081.17	0.897634	-0.1558	0.0466737	0.976972	FALSE	FALSE
Pomt1	850.712	913.07	815.078	0.892679	-0.163786	0.0466289	0.976972	FALSE	FALSE
Scamp4	2033.03	2191.47	1942.5	0.88639	-0.173987	0.0465915	0.976972	FALSE	FALSE
Gpr17	1965.02	2168.53	1848.73	0.852523	-0.230189	0.0468351	0.977866	FALSE	FALSE
Rab27a	454.186	404.209	482.744	1.19429	0.256157	0.0468277	0.977866	FALSE	FALSE
4933403O08Rik	14.882	6.3166	19.7766	3.13089	1.64657	0.046975	0.979113	FALSE	FALSE
Acsm5	26.0205	15.0472	32.2909	2.14598	1.10164	0.0471161	0.979113	FALSE	FALSE
Fzd4	558.282	495.37	594.232	1.19957	0.262519	0.0471387	0.979113	FALSE	FALSE
Hn1	2428.85	2622.11	2318.41	0.884177	-0.177593	0.0470916	0.979113	FALSE	FALSE
Pde3a	175.291	149.667	189.933	1.26904	0.343735	0.0471302	0.979113	FALSE	FALSE
Ppfia3	10361.9	11226.8	9867.68	0.878937	-0.186168	0.0471207	0.979113	FALSE	FALSE
Tmsb10	3524.45	3720.25	3412.57	0.917295	-0.124542	0.0470598	0.979113	FALSE	FALSE
Ddc8	16.8868	9.51102	21.1015	2.21864	1.14967	0.0473355	0.982474	FALSE	FALSE
BC026585	478.94	519.999	455.478	0.87592	-0.19113	0.0475067	0.982978	FALSE	FALSE
Fxr1	3685.69	3398.73	3849.66	1.13267	0.179733	0.0474965	0.982978	FALSE	FALSE
Gjc2	888.473	1044.89	799.089	0.764756	-0.386928	0.0475347	0.982978	FALSE	FALSE
Lrrc24	608.718	662.154	578.184	0.873186	-0.195639	0.0474122	0.982978	FALSE	FALSE
Vwa1	1467.24	1356.3	1530.63	1.12853	0.174445	0.0474672	0.982978	FALSE	FALSE
Galnt13	2473.83	2260.53	2595.71	1.14827	0.199466	0.0475982	0.983567	FALSE	FALSE
Crlf2	766.634	869.817	707.673	0.813589	-0.297628	0.0476593	0.984107	FALSE	FALSE
Cmtm2a	2.92427	5.00453	1.73555	0.346796	-1.52784	0.0477838	0.98523	FALSE	FALSE
Sox12	1062	1149.27	1012.14	0.880675	-0.183318	0.0477832	0.98523	FALSE	FALSE
5830418K08Rik	1804.87	1684.32	1873.75	1.11246	0.153757	0.0480338	0.986047	FALSE	FALSE
Arsb	3746.71	3930.72	3641.57	0.926438	-0.110233	0.0479188	0.986047	FALSE	FALSE
Cdh23	260.933	206.514	292.029	1.41409	0.499874	0.047991	0.986047	FALSE	FALSE
Hnrnpl	8484.91	8983.23	8200.15	0.912829	-0.131584	0.0480339	0.986047	FALSE	FALSE
Naip5	107.867	87.0843	119.744	1.37503	0.459463	0.0480021	0.986047	FALSE	FALSE
RP23-185G9.2	71.9394	81.7793	66.3165	0.810921	-0.302366	0.0478852	0.986047	FALSE	FALSE
4930583H14Rik	8.82249	4.08006	11.5324	2.82654	1.49904	0.0485613	0.986068	FALSE	FALSE
AC148981.1	295.025	335.282	272.02	0.811317	-0.301662	0.0482525	0.986068	FALSE	FALSE
Adipor2	5548.98	4865.14	5939.74	1.22088	0.287919	0.0483011	0.986068	FALSE	FALSE
Gm16690	3.87205	10.6481	0	0	#NAME?	0.0485083	0.986068	FALSE	FALSE
Gpr162	8861.84	9528.78	8480.72	0.890011	-0.168104	0.0485267	0.986068	FALSE	FALSE
Hras1	4797.89	5239.94	4545.3	0.867433	-0.205176	0.0484853	0.986068	FALSE	FALSE
Hspa13	3020.98	2777.79	3159.95	1.13758	0.185963	0.0483049	0.986068	FALSE	FALSE
Kifc2	28760.2	31134	27403.7	0.880184	-0.184123	0.0483297	0.986068	FALSE	FALSE
Lhcgr	19.0054	26.2083	14.8895	0.568122	-0.815728	0.0483726	0.986068	FALSE	FALSE
Npas4	1316.52	1549.13	1183.6	0.764039	-0.388282	0.0481861	0.986068	FALSE	FALSE
Pde1b	16435.9	17648.9	15742.7	0.891997	-0.16489	0.0483601	0.986068	FALSE	FALSE
Scube2	174.088	150.297	187.683	1.24874	0.320476	0.0485275	0.986068	FALSE	FALSE
Sfpi1	174.719	203.518	158.262	0.777633	-0.36284	0.0483254	0.986068	FALSE	FALSE
Uba7	240.432	209.846	257.91	1.22904	0.297536	0.0485595	0.986068	FALSE	FALSE
Ubl7	2546.16	2719.26	2447.24	0.899963	-0.152062	0.0481703	0.986068	FALSE	FALSE
H2-T10	79.3999	64.4774	87.9271	1.36369	0.447515	0.0486635	0.98743	FALSE	FALSE
Entpd2	400.4	432.699	381.944	0.882701	-0.180003	0.048733	0.988127	FALSE	FALSE
Gm12696	305.825	337.92	287.484	0.850745	-0.233201	0.0488946	0.990688	FALSE	FALSE
3632451O06Rik	1882.72	1729.34	1970.37	1.13938	0.188244	0.0502899	0.993163	FALSE	FALSE
4930551O13Rik	17.8292	12.9554	20.6142	1.59117	0.670089	0.0502529	0.993163	FALSE	FALSE
4932438A13Rik	11915.5	11140.2	12358.5	1.10936	0.149729	0.0501162	0.993163	FALSE	FALSE
Bean1	640.22	688.221	612.791	0.890398	-0.167479	0.0493073	0.993163	FALSE	FALSE
Ccdc87	126.35	149.754	112.977	0.754416	-0.406568	0.0497048	0.993163	FALSE	FALSE
Cmtm5	1810.68	2042.18	1678.4	0.821866	-0.283024	0.0496279	0.993163	FALSE	FALSE
Cwf19l2	958.748	888.419	998.936	1.1244	0.169153	0.0495578	0.993163	FALSE	FALSE
Dgkz	23044.6	25508.1	21636.9	0.848234	-0.237466	0.049199	0.993163	FALSE	FALSE
Epn3	364.935	398.546	345.729	0.867475	-0.205106	0.0495739	0.993163	FALSE	FALSE
Fads1	13500.3	14152.1	13127.9	0.927627	-0.108383	0.0502265	0.993163	FALSE	FALSE
Fasn	16644.2	18016.8	15859.8	0.88028	-0.183965	0.0496232	0.993163	FALSE	FALSE
Fbxo41	7342.02	7838.03	7058.58	0.900556	-0.151112	0.0494674	0.993163	FALSE	FALSE
Gm14326	1045.93	959.336	1095.41	1.14185	0.191367	0.049171	0.993163	FALSE	FALSE
Gm16625	3.30652	1.29985	4.45319	3.42593	1.7765	0.0500684	0.993163	FALSE	FALSE
Gyg	1364.5	1445.3	1318.32	0.912143	-0.132668	0.0493654	0.993163	FALSE	FALSE
Ikzf3	17.3422	24.5155	13.2432	0.540195	-0.888447	0.0494116	0.993163	FALSE	FALSE
Med6	782.886	717.217	820.412	1.14388	0.193939	0.0499837	0.993163	FALSE	FALSE
Mrpl54	629.487	688.118	595.983	0.866105	-0.207386	0.0501182	0.993163	FALSE	FALSE
Mvd	874.822	967.184	822.043	0.849935	-0.234576	0.0499509	0.993163	FALSE	FALSE
Mycn	372.771	425.843	342.444	0.804154	-0.314456	0.050277	0.993163	FALSE	FALSE
Nars	11896.9	11261.5	12260	1.08867	0.122563	0.0491211	0.993163	FALSE	FALSE
Necab3	2672.54	2865.15	2562.48	0.894363	-0.161067	0.0499535	0.993163	FALSE	FALSE
Ogn	543.201	479.944	579.347	1.20711	0.27156	0.0501169	0.993163	FALSE	FALSE
Oprl1	3309.84	3069.27	3447.31	1.12317	0.167574	0.0495499	0.993163	FALSE	FALSE
Pak4	453.836	494.253	430.741	0.871499	-0.19843	0.0493404	0.993163	FALSE	FALSE
Pms1	279.994	249.359	297.499	1.19305	0.254659	0.050024	0.993163	FALSE	FALSE
Rbm39	14444.2	13561	14948.8	1.10234	0.140563	0.0503243	0.993163	FALSE	FALSE
Rhobtb1	320.781	359.277	298.783	0.831625	-0.265995	0.0502239	0.993163	FALSE	FALSE
Rundc3a	15047.8	16239.1	14367	0.884718	-0.17671	0.0499213	0.993163	FALSE	FALSE
Samd9l	418.891	359.465	452.849	1.25979	0.333178	0.0501036	0.993163	FALSE	FALSE
Sec1	112.61	134.787	99.9368	0.741445	-0.431589	0.0497296	0.993163	FALSE	FALSE
Tesk2	309.891	333.554	296.369	0.88852	-0.170524	0.0496274	0.993163	FALSE	FALSE
Tnc	264.643	312.852	237.095	0.757852	-0.400013	0.0500953	0.993163	FALSE	FALSE
Tomm34	4318.21	4543.94	4189.22	0.921935	-0.117262	0.0497438	0.993163	FALSE	FALSE
Tra2b	4296.63	4000.44	4465.88	1.11635	0.158787	0.0492889	0.993163	FALSE	FALSE
Trpc6	549.307	604.691	517.659	0.856071	-0.224197	0.0495051	0.993163	FALSE	FALSE
Ttbk1	6363	6886.1	6064.08	0.880626	-0.183398	0.0496508	0.993163	FALSE	FALSE
C1d	1804.19	1669.01	1881.43	1.12727	0.172839	0.0503643	0.993256	FALSE	FALSE
Chic1	3251.04	2982.86	3404.29	1.14129	0.190659	0.0505762	0.994016	FALSE	FALSE
Dlgap2	3876.56	4141.73	3725.04	0.899392	-0.152977	0.0508274	0.994016	FALSE	FALSE
Dopey2	6177.24	6597.19	5937.27	0.89997	-0.152051	0.0507076	0.994016	FALSE	FALSE
Gm11428	21.1046	15.8419	24.1119	1.52203	0.605995	0.0507906	0.994016	FALSE	FALSE
Gm12404	148.683	167.076	138.173	0.827011	-0.274022	0.0508145	0.994016	FALSE	FALSE
Lrrc50	23.4869	17.1533	27.1061	1.58023	0.660132	0.0505334	0.994016	FALSE	FALSE
Mfsd2a	1167.05	945.172	1293.84	1.3689	0.453016	0.0507088	0.994016	FALSE	FALSE
Plxnd1	5729.54	6301.77	5402.55	0.857306	-0.222117	0.0505556	0.994016	FALSE	FALSE
Prkcc	11257.9	12058.3	10800.5	0.89569	-0.158928	0.0507005	0.994016	FALSE	FALSE
Smc6	2763.35	2588.88	2863.05	1.1059	0.145223	0.0507685	0.994016	FALSE	FALSE
Tcea1	5134.64	4833.5	5306.72	1.0979	0.13475	0.0505934	0.994016	FALSE	FALSE
Zfp52	352.992	317.603	373.214	1.17509	0.232776	0.0507627	0.994016	FALSE	FALSE
Lefty1	96.8773	113.323	87.4798	0.771952	-0.373417	0.0508723	0.994203	FALSE	FALSE
Hbb-b2	811.959	556.844	957.739	1.71994	0.782361	0.0509158	0.994361	FALSE	FALSE
Ap1s1	9283.44	10072.9	8832.31	0.876838	-0.189618	0.0510217	0.994578	FALSE	FALSE
Efcab2	782.519	686.38	837.457	1.22011	0.287008	0.0510418	0.994578	FALSE	FALSE
Kctd17	6234.65	6875.79	5868.28	0.853471	-0.228587	0.0510685	0.994578	FALSE	FALSE
Orc3	2746.89	2581.69	2841.29	1.10056	0.138233	0.051039	0.994578	FALSE	FALSE
Amd-ps3	43.867	33.6937	49.6803	1.47447	0.560196	0.0512251	0.994959	FALSE	FALSE
Cst7	25.2488	19.5059	28.5305	1.46266	0.548597	0.0513317	0.994959	FALSE	FALSE
Hbq1	25.9909	16.4055	31.4682	1.91816	0.939721	0.0513766	0.994959	FALSE	FALSE
Kremen1	1353.11	1461.36	1291.26	0.883601	-0.178533	0.0514042	0.994959	FALSE	FALSE
Mospd2	906.728	832.449	949.174	1.14022	0.18931	0.05116	0.994959	FALSE	FALSE
Mpl	20.9622	28.147	16.8566	0.59888	-0.739662	0.0512743	0.994959	FALSE	FALSE
Selenbp1	554.425	491.422	590.427	1.20147	0.264798	0.0514066	0.994959	FALSE	FALSE
Smoc1	1084.43	959.013	1156.1	1.20551	0.269639	0.0511649	0.994959	FALSE	FALSE
Tlr3	802.814	865.012	767.272	0.887008	-0.172982	0.0513722	0.994959	FALSE	FALSE
Bmp3	595.885	653.667	562.867	0.861092	-0.215761	0.0515307	0.996674	FALSE	FALSE
Hoxa4	3.72506	0	5.85367	Inf	Inf	0.0515847	0.997033	FALSE	FALSE
Pik3r2	6782.22	7334.98	6466.36	0.881579	-0.181838	0.0517114	0.998795	FALSE	FALSE
Fam133b	1475.78	1371.68	1535.26	1.11926	0.162544	0.0517533	0.998917	FALSE	FALSE
Nat14	2366.43	2536.45	2269.27	0.894664	-0.160581	0.0518288	0.999688	FALSE	FALSE
F2r	538.067	491.484	564.685	1.14894	0.200304	0.0518964	0.999862	FALSE	FALSE
Gm8898	888.7	792.68	943.569	1.19035	0.251391	0.0519717	0.999862	FALSE	FALSE
Pm20d1	110.944	123.932	103.522	0.835318	-0.259602	0.0519967	0.999862	FALSE	FALSE
Ranbp2	10240	9572.73	10621.4	1.10954	0.149966	0.0520374	0.999862	FALSE	FALSE
Sfi1	2705.04	2952.77	2563.48	0.868162	-0.203964	0.0520513	0.999862	FALSE	FALSE
Slc17a7	47499.5	52035.9	44907.2	0.863005	-0.212559	0.0519759	0.999862	FALSE	FALSE
MARCH1	1804.92	1807.01	1803.72	0.998181	-0.00262693	0.489938	1	FALSE	FALSE
MARCH2	2313.49	2367.46	2282.65	0.964174	-0.0526339	0.550603	1	FALSE	FALSE
MARCH3	135.485	148.894	127.823	0.85848	-0.220144	0.120038	1	FALSE	FALSE
MARCH4	1316.13	1372.16	1284.11	0.93583	-0.0956819	0.246148	1	FALSE	FALSE
MARCH5	3294.46	3236.64	3327.49	1.02807	0.0399389	0.646369	1	FALSE	FALSE
MARCH6	18546.7	17982.4	18869.1	1.04931	0.0694457	0.359715	1	FALSE	FALSE
MARCH7	4190.1	3937.6	4334.39	1.10077	0.138515	0.0878407	1	FALSE	FALSE
MARCH8	4522.58	4571.6	4494.57	0.983151	-0.0245151	0.422694	1	FALSE	FALSE
MARCH9	962.3	1014.38	932.54	0.919319	-0.121362	0.193221	1	FALSE	FALSE
MARCH10	81.2507	89.0178	76.8124	0.862888	-0.212754	0.125738	1	FALSE	FALSE
MARCH11	176.562	183.44	172.631	0.941078	-0.0876139	0.454101	1	FALSE	FALSE
Sept1	46.8717	50.9345	44.5501	0.874655	-0.193215	0.514236	1	FALSE	FALSE
Sept2	3546.35	3445.88	3603.77	1.04582	0.0646366	0.768625	1	FALSE	FALSE
Sept3	28555.6	28295	28704.5	1.01447	0.0207323	0.685321	1	FALSE	FALSE
Sept6	4727.23	4985.75	4579.5	0.918519	-0.122618	0.15011	1	FALSE	FALSE
Sept7	21847.5	21349.7	22131.9	1.03664	0.0519095	0.432792	1	FALSE	FALSE
Sept8	18394.9	19243	17910.3	0.930746	-0.10354	0.185307	1	FALSE	FALSE
Sept9	3729.7	3793.77	3693.09	0.97346	-0.0388059	0.914784	1	FALSE	FALSE
Sept10	339.123	347.739	334.199	0.961065	-0.0572942	0.92159	1	FALSE	FALSE
Sept11	6973.72	7285.8	6795.39	0.932689	-0.100533	0.110714	1	FALSE	FALSE
Sept12	0.0682923	0	0.107316	Inf	Inf	1	1	FALSE	FALSE
Sept14	0.187077	0.115741	0.227841	1.96855	0.977134	1	1	FALSE	FALSE
Sept15	6918.03	6860.93	6950.66	1.01308	0.0187454	0.62845	1	FALSE	FALSE
0610005C13Rik	46.0262	44.1814	47.0804	1.06562	0.0916882	0.573664	1	FALSE	FALSE
0610007C21Rik	2538.11	2489.54	2565.86	1.03066	0.043568	0.491575	1	FALSE	FALSE
0610007L01Rik	3176.35	3035.02	3257.11	1.07318	0.101888	0.305891	1	FALSE	FALSE
0610007P08Rik	1686.89	1634.39	1716.88	1.05047	0.0710343	0.504512	1	FALSE	FALSE
0610007P14Rik	1572.89	1561.5	1579.4	1.01146	0.0164421	0.657004	1	FALSE	FALSE
0610007P22Rik	908.944	932.633	895.408	0.960086	-0.0587643	0.390197	1	FALSE	FALSE
0610008F07Rik	0.123955	0	0.194786	Inf	Inf	1	1	FALSE	FALSE
0610009B14Rik	3.48092	4.66992	2.8015	0.599903	-0.737199	0.604114	1	FALSE	FALSE
0610009B22Rik	670.567	645.203	685.061	1.06177	0.0864779	0.12041	1	FALSE	FALSE
0610009D07Rik	1744.63	1713.29	1762.53	1.02874	0.0408804	0.400577	1	FALSE	FALSE
0610009E02Rik	38.2847	36.5934	39.2512	1.07263	0.101155	0.965322	1	FALSE	FALSE
0610009L18Rik	87.5499	98.7292	81.1617	0.822064	-0.282678	0.158422	1	FALSE	FALSE
0610009O20Rik	1946.3	2036.58	1894.71	0.930339	-0.104171	0.266043	1	FALSE	FALSE
0610010F05Rik	2798.34	2698.61	2855.33	1.05808	0.0814422	0.188573	1	FALSE	FALSE
0610010O12Rik	1387.76	1424.91	1366.53	0.959029	-0.0603537	0.34923	1	FALSE	FALSE
0610011F06Rik	972.635	1014.8	948.543	0.934714	-0.0974031	0.558623	1	FALSE	FALSE
0610011L14Rik	2215.94	2195.29	2227.74	1.01478	0.0211638	0.723174	1	FALSE	FALSE
0610012D04Rik	3.03671	4.04617	2.45988	0.607951	-0.717973	0.586004	1	FALSE	FALSE
0610012G03Rik	1326.79	1419.25	1273.95	0.89762	-0.155823	0.130331	1	FALSE	FALSE
0610012H03Rik	0.817609	0.231481	1.15254	4.97898	2.31585	0.581607	1	FALSE	FALSE
0610025J13Rik	0.786416	0.630746	0.87537	1.38783	0.472833	0.945025	1	FALSE	FALSE
0610030E20Rik	1364.31	1315.55	1392.17	1.05824	0.0816624	0.472038	1	FALSE	FALSE
0610031J06Rik	1515.8	1567.67	1486.15	0.948005	-0.0770341	0.22756	1	FALSE	FALSE
0610037L13Rik	2136.94	2192.45	2105.22	0.960214	-0.0585724	0.239541	1	FALSE	FALSE
0610037P05Rik	1610.47	1651.38	1587.09	0.961068	-0.0572888	0.535885	1	FALSE	FALSE
0610038L08Rik	21.2629	21.6201	21.0588	0.974038	-0.03795	0.951945	1	FALSE	FALSE
0610038P03Rik	4.78907	6.06242	4.06145	0.669939	-0.577898	0.498274	1	FALSE	FALSE
0610039K10Rik	13.7761	15.2245	12.9485	0.850506	-0.233606	0.611342	1	FALSE	FALSE
0610040B09Rik	0.0929999	0	0.146143	Inf	Inf	1	1	FALSE	FALSE
0610040B10Rik	62.704	61.7306	63.2603	1.02478	0.0353143	1	1	FALSE	FALSE
0610040F04Rik	57.9875	54.3034	60.0928	1.10661	0.146149	0.93389	1	FALSE	FALSE
0610040J01Rik	151.003	157.293	147.409	0.937162	-0.0936301	0.351033	1	FALSE	FALSE
0610043K17Rik	41.7709	43.7086	40.6637	0.930336	-0.104177	0.859771	1	FALSE	FALSE
0910001L09Rik	1274.49	1349.19	1231.8	0.91299	-0.13133	0.255594	1	FALSE	FALSE
1010001N08Rik	0.186	0	0.292285	Inf	Inf	1	1	FALSE	FALSE
1100001G20Rik	0.690591	0.515006	0.790925	1.53576	0.618952	0.614868	1	FALSE	FALSE
1110001A16Rik	537.452	517.209	549.02	1.0615	0.0861091	0.255701	1	FALSE	FALSE
1110001J03Rik	549.573	593.353	524.555	0.884053	-0.177795	0.0840802	1	FALSE	FALSE
1110002B05Rik	1269.26	1244.81	1283.24	1.03087	0.043862	0.607904	1	FALSE	FALSE
1110002J07Rik	21.7113	23.6428	20.6075	0.871616	-0.198235	0.526697	1	FALSE	FALSE
1110002L01Rik	202.04	217.002	193.49	0.89165	-0.165451	0.141303	1	FALSE	FALSE
1110002N22Rik	224.445	219.804	227.097	1.03318	0.0470889	0.710553	1	FALSE	FALSE
1110003E01Rik	7306.18	7243.58	7341.96	1.01358	0.0194632	0.892858	1	FALSE	FALSE
1110003O08Rik	1986.21	2097.53	1922.6	0.916603	-0.125632	0.387047	1	FALSE	FALSE
1110004E09Rik	1119.73	1143	1106.44	0.968016	-0.0468976	0.830095	1	FALSE	FALSE
1110004F10Rik	4425.21	4236.03	4533.31	1.07018	0.0978514	0.139339	1	FALSE	FALSE
1110005A03Rik	580.28	612.425	561.912	0.917519	-0.12419	0.248536	1	FALSE	FALSE
1110006G14Rik	4.33196	5.39632	3.72375	0.690053	-0.53522	0.646788	1	FALSE	FALSE
1110007A13Rik	1423.81	1430.18	1420.17	0.993002	-0.0101312	0.520888	1	FALSE	FALSE
1110007C09Rik	290.227	313.176	277.114	0.884849	-0.176497	0.482402	1	FALSE	FALSE
1110008E08Rik	0.521972	0.578703	0.489554	0.845951	-0.241354	0.657218	1	FALSE	FALSE
1110008F13Rik	721.978	777.557	690.219	0.887676	-0.171894	0.081994	1	FALSE	FALSE
1110008J03Rik	903.866	961.592	870.879	0.905663	-0.142953	0.15917	1	FALSE	FALSE
1110008L16Rik	340.94	345.603	338.276	0.9788	-0.0309137	1	1	FALSE	FALSE
1110012D08Rik	403.349	401.948	404.149	1.00547	0.00787612	0.911709	1	FALSE	FALSE
1110012J17Rik	5109.26	5486.52	4893.69	0.891948	-0.164969	0.0525906	1	FALSE	FALSE
1110012L19Rik	442.863	433.348	448.301	1.03451	0.0489411	0.400465	1	FALSE	FALSE
1110014N23Rik	2382.89	2504.45	2313.43	0.92373	-0.114457	0.25693	1	FALSE	FALSE
1110017D15Rik	72.8276	64.361	77.6657	1.20672	0.271091	0.204029	1	FALSE	FALSE
1110017F19Rik	17.6248	23.2279	14.4231	0.620938	-0.687479	0.119199	1	FALSE	FALSE
1110018G07Rik	9100.73	9122.81	9088.12	0.996197	-0.00549647	0.84639	1	FALSE	FALSE
1110018J18Rik	686.177	656.681	703.031	1.07058	0.0983958	0.236347	1	FALSE	FALSE
1110018N20Rik	274.521	300.43	259.716	0.86448	-0.210096	0.130752	1	FALSE	FALSE
1110019D14Rik	83.7339	78.9874	86.4461	1.09443	0.130179	0.471638	1	FALSE	FALSE
1110020A21Rik	35.002	36.0003	34.4316	0.956426	-0.0642755	0.85712	1	FALSE	FALSE
1110020G09Rik	2943.26	2848.31	2997.52	1.05239	0.0736638	0.670439	1	FALSE	FALSE
1110021J02Rik	576.627	594.817	566.233	0.951945	-0.0710497	0.45785	1	FALSE	FALSE
1110021L09Rik	1128.28	1141.03	1121	0.982448	-0.0255469	0.552854	1	FALSE	FALSE
1110028C15Rik	1042.53	967.425	1085.45	1.122	0.166078	0.0872786	1	FALSE	FALSE
1110028F11Rik	1.55481	2.03119	1.2826	0.631453	-0.663252	0.754669	1	FALSE	FALSE
1110031I02Rik	274.717	280.258	271.551	0.968931	-0.0455337	0.522151	1	FALSE	FALSE
1110032A03Rik	1316.76	1281.52	1336.9	1.04322	0.0610393	0.421921	1	FALSE	FALSE
1110032A04Rik	200.067	194.241	203.396	1.04713	0.0664442	0.905668	1	FALSE	FALSE
1110032A13Rik	1173.74	1249.48	1130.46	0.904742	-0.144422	0.162021	1	FALSE	FALSE
1110032F04Rik	587.944	610.088	575.29	0.942962	-0.0847284	0.565954	1	FALSE	FALSE
1110034A24Rik	319.017	324.025	316.156	0.975713	-0.0354708	0.783297	1	FALSE	FALSE
1110034B05Rik	538.088	497.028	561.55	1.12982	0.17609	0.183192	1	FALSE	FALSE
1110034G24Rik	363.049	372.505	357.645	0.960106	-0.0587342	0.938428	1	FALSE	FALSE
1110035H17Rik	19.8609	19.566	20.0293	1.02368	0.0337635	1	1	FALSE	FALSE
1110036O03Rik	742.126	728.923	749.671	1.02846	0.0404915	0.911399	1	FALSE	FALSE
1110037F02Rik	2972.7	2835.03	3051.36	1.0763	0.106086	0.230289	1	FALSE	FALSE
1110038D17Rik	847.808	873.676	833.026	0.953473	-0.0687365	0.266115	1	FALSE	FALSE
1110038F14Rik	547.094	583.594	526.237	0.901718	-0.149252	0.820538	1	FALSE	FALSE
1110046J04Rik	8.5379	6.77434	9.54565	1.40909	0.494763	0.592536	1	FALSE	FALSE
1110049F12Rik	4126.75	4030.62	4181.69	1.03748	0.0530812	0.406569	1	FALSE	FALSE
1110050K14Rik	73.3809	67.685	76.6357	1.13224	0.17918	0.632908	1	FALSE	FALSE
1110051M20Rik	4093.61	4056.45	4114.84	1.01439	0.0206167	0.998353	1	FALSE	FALSE
1110054O05Rik	1291.56	1307.23	1282.61	0.981169	-0.0274265	0.583299	1	FALSE	FALSE
1110057K04Rik	1929.67	2023.44	1876.09	0.927179	-0.10908	0.127487	1	FALSE	FALSE
1110058L19Rik	618.072	631.091	610.633	0.967584	-0.0475419	0.999763	1	FALSE	FALSE
1110059E24Rik	984.692	972.373	991.731	1.01991	0.0284397	0.968862	1	FALSE	FALSE
1110059G10Rik	551.051	537.4	558.851	1.03992	0.056469	0.408599	1	FALSE	FALSE
1110059M19Rik	77.1423	93.8784	67.5788	0.719855	-0.474222	0.340322	1	FALSE	FALSE
1110065P20Rik	638.641	727.338	587.957	0.808368	-0.306916	0.141425	1	FALSE	FALSE
1110067D22Rik	4920.69	4688.98	5053.1	1.07766	0.107896	0.147691	1	FALSE	FALSE
1190002A17Rik	102.486	95.8978	106.25	1.10795	0.147899	0.72745	1	FALSE	FALSE
1190002H23Rik	552.988	560.228	548.851	0.979691	-0.0296007	0.522463	1	FALSE	FALSE
1190002N15Rik	2291.11	2144.87	2374.68	1.10714	0.146844	0.168097	1	FALSE	FALSE
1190003J15Rik	29.4152	36.6108	25.3034	0.691147	-0.532936	0.519797	1	FALSE	FALSE
1190005F20Rik	1463.33	1479.36	1454.16	0.982967	-0.0247856	0.384095	1	FALSE	FALSE
1190005I06Rik	244.231	240.768	246.21	1.0226	0.032242	0.721801	1	FALSE	FALSE
1190007F08Rik	664.121	636.824	679.718	1.06736	0.0940416	0.594931	1	FALSE	FALSE
1190007I07Rik	243.881	242.69	244.562	1.00772	0.0110885	0.88418	1	FALSE	FALSE
1200007C13Rik	0.138889	0	0.218255	Inf	Inf	1	1	FALSE	FALSE
1200009I06Rik	131.373	146.915	122.492	0.83376	-0.262297	0.150001	1	FALSE	FALSE
1200011I18Rik	2996.26	2834.7	3088.58	1.08956	0.123752	0.178918	1	FALSE	FALSE
1200011M11Rik	980.967	979.808	981.629	1.00186	0.00267911	0.898709	1	FALSE	FALSE
1200014J11Rik	1107.55	1087.76	1118.86	1.0286	0.0406758	0.849864	1	FALSE	FALSE
1200016B10Rik	658.972	629.075	676.056	1.07468	0.10391	0.379853	1	FALSE	FALSE
1300001I01Rik	6526.07	6567.16	6502.58	0.990166	-0.0142576	0.905101	1	FALSE	FALSE
1300002E11Rik	461.933	466.331	459.42	0.985178	-0.0215432	0.887875	1	FALSE	FALSE
1300002K09Rik	2.58127	1.91244	2.96345	1.54956	0.631863	0.80175	1	FALSE	FALSE
1300003B13Rik	1145.21	1075.29	1185.17	1.10218	0.140361	0.351302	1	FALSE	FALSE
1300010F03Rik	3534.68	3536.05	3533.9	0.999392	-0.00087674	0.907991	1	FALSE	FALSE
1300014I06Rik	283.86	283.712	283.944	1.00082	0.00118129	0.856605	1	FALSE	FALSE
1300015D01Rik	0.622629	0.652696	0.605447	0.927609	-0.108411	1	1	FALSE	FALSE
1300017J02Rik	13.7823	10.6818	15.554	1.45612	0.542125	0.129967	1	FALSE	FALSE
1300018I17Rik	2937.23	3144.73	2818.66	0.896313	-0.157925	0.111655	1	FALSE	FALSE
1300018J18Rik	873.574	848.275	888.03	1.04687	0.0660765	0.504376	1	FALSE	FALSE
1500001M20Rik	461.427	484.238	448.393	0.925975	-0.110955	0.395076	1	FALSE	FALSE
1500002C15Rik	19.7455	18.8183	20.2753	1.07742	0.107582	0.669222	1	FALSE	FALSE
1500002F19Rik	11.8631	15.0617	10.0353	0.666275	-0.585811	0.215581	1	FALSE	FALSE
1500002O10Rik	12.3014	12.7917	12.0212	0.939768	-0.0896241	0.925182	1	FALSE	FALSE
1500002O20Rik	1736.83	1857.18	1668.06	0.898167	-0.154945	0.182839	1	FALSE	FALSE
1500003O03Rik	8644.77	8604.31	8667.89	1.00739	0.010621	0.785691	1	FALSE	FALSE
1500009C09Rik	4130.9	4189.41	4097.46	0.978051	-0.0320184	0.624266	1	FALSE	FALSE
1500010J02Rik	2213.32	2249.04	2192.91	0.975042	-0.0364632	0.869763	1	FALSE	FALSE
1500011B03Rik	4686.64	4721.13	4666.93	0.98852	-0.0166573	0.871023	1	FALSE	FALSE
1500011H22Rik	1557.32	1560.24	1555.66	0.997063	-0.00424349	0.978696	1	FALSE	FALSE
1500011K16Rik	791.634	817.051	777.11	0.951115	-0.0723079	0.559523	1	FALSE	FALSE
1500012K07Rik	8.12163	7.20009	8.64822	1.20113	0.264388	0.737284	1	FALSE	FALSE
1500015O10Rik	435.368	399.866	455.655	1.13952	0.188427	0.0795777	1	FALSE	FALSE
1500016L03Rik	32.7285	23.5461	37.9756	1.61282	0.689584	0.0646284	1	FALSE	FALSE
1500017E21Rik	22.4926	21.7843	22.8974	1.0511	0.0718941	0.961227	1	FALSE	FALSE
1500026H17Rik	115.455	102.167	123.048	1.20438	0.268287	0.54861	1	FALSE	FALSE
1500031L02Rik	2644.03	2665.18	2631.94	0.987528	-0.0181063	0.776153	1	FALSE	FALSE
1500032L24Rik	2655.35	2831.01	2554.97	0.902494	-0.14801	0.0773287	1	FALSE	FALSE
1500035N22Rik	37.0887	39.3468	35.7984	0.909816	-0.136353	0.537471	1	FALSE	FALSE
1520401A03Rik	16.0141	14.8132	16.7004	1.12739	0.172992	0.482702	1	FALSE	FALSE
1520402A15Rik	1599.44	1581.49	1609.7	1.01784	0.0255055	0.549484	1	FALSE	FALSE
1600002D24Rik	0.707243	0.669103	0.729037	1.08957	0.123764	1	1	FALSE	FALSE
1600002H07Rik	424.238	398.848	438.746	1.10003	0.137549	0.10725	1	FALSE	FALSE
1600002K03Rik	113.282	117.197	111.045	0.947512	-0.0777838	0.916317	1	FALSE	FALSE
1600010F14Rik	0.310512	0	0.487947	Inf	Inf	0.714806	1	FALSE	FALSE
1600012F09Rik	1076.4	1059.49	1086.07	1.02509	0.0357495	0.645705	1	FALSE	FALSE
1600012H06Rik	979.635	961.291	990.117	1.02999	0.0426262	0.451153	1	FALSE	FALSE
1600012P17Rik	1.76721	1.08478	2.15717	1.98859	0.991747	0.575022	1	FALSE	FALSE
1600014C10Rik	1850.55	1777.75	1892.15	1.06435	0.0899738	0.358573	1	FALSE	FALSE
1600014K23Rik	0.0940228	0	0.14775	Inf	Inf	1	1	FALSE	FALSE
1600015I10Rik	0.231889	0	0.364397	Inf	Inf	1	1	FALSE	FALSE
1600016N20Rik	5.72506	4.82673	6.23839	1.29247	0.370128	0.855196	1	FALSE	FALSE
1600020E01Rik	350.046	350.307	349.897	0.998828	-0.00169182	0.767806	1	FALSE	FALSE
1600021P15Rik	2147.74	2140.01	2152.16	1.00567	0.00816386	0.82062	1	FALSE	FALSE
1600027N09Rik	1132.51	1150.24	1122.38	0.975777	-0.0353771	0.836105	1	FALSE	FALSE
1600029D21Rik	12.6035	8.71028	14.8282	1.70238	0.767552	0.0859448	1	FALSE	FALSE
1600029I14Rik	19.0578	19.9634	18.5403	0.928715	-0.106692	0.557476	1	FALSE	FALSE
1600029O15Rik	68.9562	59.0487	74.6175	1.26366	0.337608	0.295823	1	FALSE	FALSE
1700001C02Rik	16.7757	17.198	16.5344	0.961415	-0.0567688	0.702637	1	FALSE	FALSE
1700001C19Rik	5.17632	4.81654	5.38191	1.11738	0.160122	0.783147	1	FALSE	FALSE
1700001F09Rik	0.432076	0	0.678976	Inf	Inf	0.555078	1	FALSE	FALSE
1700001G01Rik	0.148197	0	0.23288	Inf	Inf	1	1	FALSE	FALSE
1700001G11Rik	22.9084	24.3809	22.0669	0.905091	-0.143866	0.740681	1	FALSE	FALSE
1700001G17Rik	15.0685	17.5219	13.6665	0.779969	-0.358511	0.610765	1	FALSE	FALSE
1700001J04Rik	0.118785	0.115741	0.120525	1.04134	0.0584357	0.88449	1	FALSE	FALSE
1700001J11Rik	9.99642	9.67308	10.1812	1.05253	0.0738587	0.622035	1	FALSE	FALSE
1700001K19Rik	144.793	139.308	147.927	1.06187	0.0866133	0.322551	1	FALSE	FALSE
1700001L05Rik	122.17	139.773	112.111	0.802094	-0.318157	0.0734687	1	FALSE	FALSE
1700001L19Rik	531.41	553.922	518.546	0.936136	-0.0952104	0.278781	1	FALSE	FALSE
1700001O22Rik	231.848	256.416	217.809	0.849438	-0.23542	0.177076	1	FALSE	FALSE
1700001P01Rik	12.8374	10.037	14.4377	1.43845	0.524514	0.22276	1	FALSE	FALSE
1700003D09Rik	204.819	208.007	202.997	0.975917	-0.0351697	0.77604	1	FALSE	FALSE
1700003F12Rik	83.1929	94.6082	76.6699	0.810394	-0.303305	0.0845595	1	FALSE	FALSE
1700003F17Rik	0.791686	1.43754	0.422627	0.293993	-1.76614	0.36654	1	FALSE	FALSE
1700003G13Rik	0.118672	0.326348	0	0	#NAME?	0.677052	1	FALSE	FALSE
1700003G18Rik	3.01613	2.51037	3.30513	1.31659	0.396806	0.547243	1	FALSE	FALSE
1700003H04Rik	0.0420875	0.115741	0	0	#NAME?	0.677057	1	FALSE	FALSE
1700003M02Rik	112.278	108.333	114.533	1.05723	0.0802861	0.895927	1	FALSE	FALSE
1700003M07Rik	226.715	250.098	213.353	0.853079	-0.22925	0.0610839	1	FALSE	FALSE
1700006D18Rik	2.89612	2.35453	3.20559	1.36146	0.445152	0.828941	1	FALSE	FALSE
1700006E09Rik	0.0972842	0.115741	0.0867377	0.749415	-0.416164	0.864883	1	FALSE	FALSE
1700006J14Rik	0.214445	0.227014	0.207263	0.912993	-0.131324	1	1	FALSE	FALSE
1700006P19Rik	108.753	97.7131	115.061	1.17754	0.235779	0.175482	1	FALSE	FALSE
1700007B14Rik	5.86652	5.0388	6.3395	1.25814	0.331289	0.766808	1	FALSE	FALSE
1700007E06Rik	0.989169	0.957094	1.0075	1.05266	0.0740431	0.822137	1	FALSE	FALSE
1700007G11Rik	17.1635	15.7984	17.9436	1.13578	0.183689	0.958941	1	FALSE	FALSE
1700007I08Rik	146.328	155.121	141.303	0.910923	-0.134599	0.262786	1	FALSE	FALSE
1700007J10Rik	75.7364	77.4959	74.7309	0.964321	-0.052414	0.586146	1	FALSE	FALSE
1700007K09Rik	3.5672	2.85031	3.97685	1.39524	0.480509	1	1	FALSE	FALSE
1700007K13Rik	86.1737	89.9467	84.0177	0.934083	-0.0983767	0.379704	1	FALSE	FALSE
1700007P06Rik	7.2594	8.07884	6.79115	0.84061	-0.250492	0.348853	1	FALSE	FALSE
1700008A04Rik	0.166042	0.115741	0.194786	1.68295	0.750996	0.918663	1	FALSE	FALSE
1700008F21Rik	29.9942	32.1944	28.7369	0.892607	-0.163903	0.565511	1	FALSE	FALSE
1700008I05Rik	0.236642	0.462962	0.107316	0.231804	-2.10902	0.460961	1	FALSE	FALSE
1700008O03Rik	180.5	195.07	172.175	0.882634	-0.180112	0.257983	1	FALSE	FALSE
1700008P20Rik	0.385657	0.227014	0.47631	2.09815	1.06912	1	1	FALSE	FALSE
1700009P17Rik	92.198	76.6432	101.086	1.31892	0.399358	0.172476	1	FALSE	FALSE
1700010B08Rik	0.165576	0.115741	0.194054	1.67663	0.745565	1	1	FALSE	FALSE
1700010D01Rik	0.666237	0.227014	0.917221	4.04036	2.01449	0.619866	1	FALSE	FALSE
1700010H22Rik	0.11038	0.115741	0.107316	0.927215	-0.109023	0.877188	1	FALSE	FALSE
1700010I14Rik	72.3676	70.2563	73.574	1.04722	0.0665667	0.824259	1	FALSE	FALSE
1700010K10Rik	1.36387	0.973501	1.58694	1.63013	0.704989	0.808599	1	FALSE	FALSE
1700010K24Rik	4.84988	6.02453	4.17865	0.693606	-0.527813	0.649283	1	FALSE	FALSE
1700010L04Rik	0.627801	0.884177	0.4813	0.544348	-0.877398	0.75473	1	FALSE	FALSE
1700010M22Rik	1.23341	1.41112	1.13185	0.802094	-0.318156	1	1	FALSE	FALSE
1700011E24Rik	0.934934	1.68096	0.508633	0.302585	-1.72459	0.402898	1	FALSE	FALSE
1700011F14Rik	1.74964	1.18858	2.07025	1.74179	0.800572	0.722797	1	FALSE	FALSE
1700011H14Rik	4.64744	3.95403	5.04368	1.27558	0.351155	1	1	FALSE	FALSE
1700011I03Rik	11.7355	7.86551	13.947	1.77318	0.82634	0.136601	1	FALSE	FALSE
1700011J10Rik	206.732	216.625	201.08	0.92824	-0.107431	0.205177	1	FALSE	FALSE
1700011L22Rik	1.38794	2.33258	0.848145	0.363608	-1.45954	0.199308	1	FALSE	FALSE
1700011M02Rik	4.0949	4.97618	3.59131	0.721701	-0.470527	0.683166	1	FALSE	FALSE
1700012A03Rik	0.0420875	0.115741	0	0	#NAME?	0.677057	1	FALSE	FALSE
1700012A16Rik	159.746	157.529	161.013	1.02212	0.0315595	0.883774	1	FALSE	FALSE
1700012B09Rik	23.4401	19.1271	25.9047	1.35434	0.437592	0.982345	1	FALSE	FALSE
1700012B15Rik	555.271	581.345	540.372	0.92952	-0.105442	0.284248	1	FALSE	FALSE
1700012C14Rik	1.95791	1.5522	2.18974	1.41073	0.49644	0.995861	1	FALSE	FALSE
1700012L04Rik	0.557942	0.115741	0.810628	7.00384	2.80815	0.733467	1	FALSE	FALSE
1700012P22Rik	0.973048	0.326348	1.34259	4.11398	2.04054	0.420741	1	FALSE	FALSE
1700013B16Rik	1.85682	0.879711	2.41517	2.74542	1.45703	0.199467	1	FALSE	FALSE
1700013F07Rik	70.6014	71.0094	70.3682	0.990971	-0.0130849	0.750439	1	FALSE	FALSE
1700013G23Rik	23.4347	20.0828	25.35	1.26228	0.33603	0.21757	1	FALSE	FALSE
1700013G24Rik	0.161292	0	0.253459	Inf	Inf	1	1	FALSE	FALSE
1700013H16Rik	0.379324	0.115741	0.529944	4.57872	2.19494	0.997113	1	FALSE	FALSE
1700013N18Rik	2.54886	2.30724	2.68693	1.16457	0.219791	0.886572	1	FALSE	FALSE
1700014D04Rik	12.2737	14.1408	11.2068	0.792516	-0.335489	0.656777	1	FALSE	FALSE
1700014N06Rik	0.123955	0	0.194786	Inf	Inf	1	1	FALSE	FALSE
1700015E13Rik	12.1098	13.695	11.204	0.818109	-0.289635	0.591627	1	FALSE	FALSE
1700015F17Rik	4.03331	2.91683	4.6713	1.6015	0.679425	0.789205	1	FALSE	FALSE
1700015O11Rik	0.200652	0	0.315311	Inf	Inf	1	1	FALSE	FALSE
1700016C15Rik	4.12713	4.45738	3.93841	0.883572	-0.178581	0.898585	1	FALSE	FALSE
1700016D06Rik	0.484295	0.921458	0.234488	0.254475	-1.97441	0.295123	1	FALSE	FALSE
1700016G14Rik	4.10873	3.83274	4.26644	1.11316	0.154655	0.714199	1	FALSE	FALSE
1700016H13Rik	0.423251	0.231481	0.532834	2.30185	1.20279	1	1	FALSE	FALSE
1700016K19Rik	73.6796	85.7858	66.7617	0.778237	-0.361719	0.0612702	1	FALSE	FALSE
1700016M24Rik	4.18611	4.50321	4.00491	0.889347	-0.169182	0.952446	1	FALSE	FALSE
1700016P03Rik	217.27	244.868	201.5	0.822892	-0.281225	0.172961	1	FALSE	FALSE
1700017B05Rik	778.321	802.852	764.303	0.951985	-0.0709889	0.436601	1	FALSE	FALSE
1700017D01Rik	0.242472	0.515006	0.0867377	0.168421	-2.56986	0.957198	1	FALSE	FALSE
1700017G19Rik	2.05132	2.58776	1.74478	0.674243	-0.568659	0.847363	1	FALSE	FALSE
1700017J07Rik	0.380205	0.857761	0.107316	0.125112	-2.9987	0.476982	1	FALSE	FALSE
1700017N19Rik	1.33215	1.74194	1.09799	0.630327	-0.665829	0.721032	1	FALSE	FALSE
1700018A04Rik	6.1933	7.15466	5.64395	0.78885	-0.342177	0.592989	1	FALSE	FALSE
1700018A14Rik	1.57357	2.41715	1.09153	0.451576	-1.14696	0.232675	1	FALSE	FALSE
1700018B08Rik	0.136585	0	0.214633	Inf	Inf	1	1	FALSE	FALSE
1700018B24Rik	1.00344	1.65261	0.632482	0.382716	-1.38565	0.476222	1	FALSE	FALSE
1700018C11Rik	2.70796	1.78476	3.2355	1.81285	0.858257	0.502933	1	FALSE	FALSE
1700018F24Rik	0.207182	0	0.325571	Inf	Inf	1	1	FALSE	FALSE
1700018L24Rik	3.36809	2.07275	4.10828	1.98204	0.986986	0.415559	1	FALSE	FALSE
1700018M17Rik	0.718135	0.227014	0.998776	4.39962	2.13738	0.703567	1	FALSE	FALSE
1700019A02Rik	4.75786	5.94968	4.07681	0.685215	-0.54537	0.462401	1	FALSE	FALSE
1700019B03Rik	4.50194	4.02548	4.7742	1.18599	0.246098	0.867873	1	FALSE	FALSE
1700019D03Rik	1074.99	1032.09	1099.5	1.06531	0.0912795	0.25537	1	FALSE	FALSE
1700019E19Rik	351.838	343.036	356.868	1.04032	0.0570307	0.499135	1	FALSE	FALSE
1700019G17Rik	723.805	661.937	759.157	1.14687	0.197705	0.130724	1	FALSE	FALSE
1700019G24Rik	5.97194	6.11718	5.88894	0.962689	-0.0548582	0.996631	1	FALSE	FALSE
1700019L03Rik	110.448	116.494	106.993	0.918446	-0.122733	0.46786	1	FALSE	FALSE
1700019M22Rik	0.19537	0.326348	0.120525	0.369314	-1.43708	0.935377	1	FALSE	FALSE
1700019N12Rik	238.927	263.795	224.718	0.851866	-0.231302	0.0573476	1	FALSE	FALSE
1700019N19Rik	4.01218	5.16756	3.35196	0.648655	-0.624477	0.352399	1	FALSE	FALSE
1700019O17Rik	0.543974	0.900584	0.340197	0.377751	-1.40449	0.523987	1	FALSE	FALSE
1700020A23Rik	46.0073	37.4413	50.9022	1.35952	0.443098	0.214892	1	FALSE	FALSE
1700020C07Rik	6.26984	7.44217	5.59994	0.752461	-0.410311	0.347432	1	FALSE	FALSE
1700020C11Rik	2909.92	2934.56	2895.84	0.986807	-0.0191599	0.929974	1	FALSE	FALSE
1700020I14Rik	31227.9	31383.7	31138.8	0.992197	-0.0113012	0.714992	1	FALSE	FALSE
1700020N01Rik	0.449662	0.326348	0.520127	1.59378	0.672451	0.987848	1	FALSE	FALSE
1700020N15Rik	0.0682923	0	0.107316	Inf	Inf	1	1	FALSE	FALSE
1700020O03Rik	2027.48	2043.69	2018.22	0.987535	-0.0180961	0.778208	1	FALSE	FALSE
1700021C14Rik	55.4384	57.3357	54.3542	0.947998	-0.0770446	0.582548	1	FALSE	FALSE
1700021F05Rik	720.303	727.149	716.39	0.985204	-0.0215057	0.99288	1	FALSE	FALSE
1700021F07Rik	0.569284	1.35461	0.120525	0.0889736	-3.49048	0.152582	1	FALSE	FALSE
1700021J08Rik	47.5141	51.3408	45.3274	0.882872	-0.179723	0.823211	1	FALSE	FALSE
1700021K19Rik	5706.75	5882.06	5606.57	0.953164	-0.0692035	0.306066	1	FALSE	FALSE
1700021N21Rik	14.9147	18.572	12.8247	0.690542	-0.5342	0.213204	1	FALSE	FALSE
1700021O21Rik	2.34374	3.60534	1.62283	0.450118	-1.15163	0.240597	1	FALSE	FALSE
1700022I11Rik	11.0202	13.8027	9.4302	0.683215	-0.549589	0.456915	1	FALSE	FALSE
1700022K14Rik	14.447	17.8834	12.4833	0.698038	-0.518622	0.274646	1	FALSE	FALSE
1700022P22Rik	22.4052	19.1424	24.2697	1.26785	0.342386	0.934869	1	FALSE	FALSE
1700023A16Rik	1.30856	1.68543	1.0932	0.648621	-0.624553	0.617855	1	FALSE	FALSE
1700023E05Rik	7.68617	6.86909	8.15308	1.18692	0.247226	0.461591	1	FALSE	FALSE
1700023F06Rik	137.507	133.399	139.854	1.04839	0.0681778	0.996961	1	FALSE	FALSE
1700023H06Rik	13.2171	11.5325	14.1797	1.22954	0.298117	0.523845	1	FALSE	FALSE
1700023L04Rik	8.58577	6.97833	9.50431	1.36197	0.4457	0.778749	1	FALSE	FALSE
1700024B05Rik	0.608489	0.347222	0.757785	2.18242	1.12593	1	1	FALSE	FALSE
1700024G13Rik	11.4251	13.2808	10.3647	0.780427	-0.357664	0.460021	1	FALSE	FALSE
1700024J04Rik	0.610732	0.957094	0.41281	0.431316	-1.21318	0.783804	1	FALSE	FALSE
1700024P03Rik	3.17092	2.00731	3.83584	1.91094	0.934279	0.457202	1	FALSE	FALSE
1700024P16Rik	115.019	96.7953	125.433	1.29586	0.373909	0.322834	1	FALSE	FALSE
1700025C18Rik	0.0682923	0	0.107316	Inf	Inf	1	1	FALSE	FALSE
1700025D23Rik	0.273169	0	0.429266	Inf	Inf	0.810963	1	FALSE	FALSE
1700025E21Rik	11.3689	10.1872	12.0441	1.18227	0.241563	0.610481	1	FALSE	FALSE
1700025G04Rik	6051.92	6017.05	6071.84	1.00911	0.0130775	0.952974	1	FALSE	FALSE
1700025K23Rik	498.057	510.364	491.025	0.962107	-0.0557312	0.727178	1	FALSE	FALSE
1700025N21Rik	2.22156	2.9945	1.77988	0.594385	-0.750531	0.864397	1	FALSE	FALSE
1700026D08Rik	58.1901	50.7566	62.4379	1.23014	0.298826	0.29711	1	FALSE	FALSE
1700026D11Rik	0.361914	0.326348	0.382238	1.17126	0.228059	1	1	FALSE	FALSE
1700026J04Rik	35.4018	38.6697	33.5345	0.867203	-0.205558	0.199629	1	FALSE	FALSE
1700026J12Rik	0.131894	0	0.207263	Inf	Inf	1	1	FALSE	FALSE
1700026L06Rik	15.9355	15.5937	16.1309	1.03444	0.0488564	0.83569	1	FALSE	FALSE
1700027A07Rik	17.3794	19.569	16.1282	0.824168	-0.27899	0.416321	1	FALSE	FALSE
1700027A23Rik	50.3188	48.482	51.3685	1.05954	0.0834355	0.702363	1	FALSE	FALSE
1700027D21Rik	1.55305	1.96895	1.31539	0.668066	-0.581938	0.945678	1	FALSE	FALSE
1700027L20Rik	5.97944	8.77871	4.37985	0.498918	-1.00313	0.1115	1	FALSE	FALSE
1700028E10Rik	15.5611	14.8382	15.9742	1.07656	0.106431	0.524389	1	FALSE	FALSE
1700028I16Rik	0.285247	0	0.448245	Inf	Inf	0.851313	1	FALSE	FALSE
1700028J19Rik	41.8231	44.9393	40.0424	0.891033	-0.166449	0.688499	1	FALSE	FALSE
1700028K03Rik	217.921	206.521	224.436	1.08675	0.120018	0.28999	1	FALSE	FALSE
1700028N14Rik	2.32375	1.53687	2.77339	1.80457	0.851654	0.437115	1	FALSE	FALSE
1700028P14Rik	45.5207	36.8243	50.4901	1.37111	0.455343	0.374579	1	FALSE	FALSE
1700029F09Rik	156.124	144.718	162.642	1.12385	0.168454	0.350552	1	FALSE	FALSE
1700029F12Rik	0.110393	0	0.173475	Inf	Inf	1	1	FALSE	FALSE
1700029G01Rik	57.4708	62.5159	54.5879	0.873184	-0.195643	0.387632	1	FALSE	FALSE
1700029H14Rik	2.68365	1.57415	3.31765	2.10758	1.07559	0.360433	1	FALSE	FALSE
1700029I01Rik	0.658013	1.62173	0.107316	0.066174	-3.91759	0.212019	1	FALSE	FALSE
1700029I15Rik	206.963	223.617	197.446	0.882968	-0.179567	0.420697	1	FALSE	FALSE
1700029J07Rik	282.121	284.075	281.004	0.989191	-0.015679	0.573392	1	FALSE	FALSE
1700029J11Rik	1.25835	1.76281	0.970087	0.550306	-0.861693	0.538579	1	FALSE	FALSE
1700029M20Rik	0.905214	1.29985	0.679708	0.522913	-0.935357	0.570475	1	FALSE	FALSE
1700029P11Rik	0.718157	0.884177	0.623288	0.704935	-0.504438	0.869168	1	FALSE	FALSE
1700030A11Rik	1.4739	1.66902	1.36239	0.816284	-0.292857	0.952222	1	FALSE	FALSE
1700030C10Rik	21.0693	26.4871	17.9735	0.678575	-0.559419	0.124693	1	FALSE	FALSE
1700030C12Rik	3.91149	5.66983	2.90673	0.512665	-0.963911	0.395392	1	FALSE	FALSE
1700030C14Rik	10.1087	8.44722	11.058	1.30907	0.388547	0.68796	1	FALSE	FALSE
1700030F18Rik	8.48102	9.93894	7.64792	0.769491	-0.378024	0.492613	1	FALSE	FALSE
1700030G06Rik	67.1119	68.2071	66.4861	0.974768	-0.0368689	0.821739	1	FALSE	FALSE
1700030J22Rik	462.985	474.831	456.217	0.960798	-0.0576948	0.224122	1	FALSE	FALSE
1700030K09Rik	496.35	504.514	491.685	0.974572	-0.0371598	0.887986	1	FALSE	FALSE
1700034E13Rik	0.118672	0.326348	0	0	#NAME?	0.677052	1	FALSE	FALSE
1700034F02Rik	4.67031	4.66177	4.6752	1.00288	0.00414881	1	1	FALSE	FALSE
1700034H14Rik	505.649	487.128	516.233	1.05975	0.0837237	0.384524	1	FALSE	FALSE
1700034H15Rik	187.621	186.865	188.054	1.00636	0.00915316	0.729449	1	FALSE	FALSE
1700034I23Rik	11.0446	13.1161	9.86085	0.751813	-0.411554	0.529346	1	FALSE	FALSE
1700034J05Rik	1.6137	0.342755	2.33995	6.82688	2.77123	0.17019	1	FALSE	FALSE
1700034P13Rik	13.7116	12.0834	14.642	1.21174	0.277085	0.940331	1	FALSE	FALSE
1700036A12Rik	4.54905	4.14268	4.78127	1.15415	0.206827	0.829357	1	FALSE	FALSE
1700037C18Rik	220.334	226.354	216.894	0.958204	-0.0615947	0.558322	1	FALSE	FALSE
1700037H04Rik	2277.79	2346.43	2238.57	0.954034	-0.0678871	0.686841	1	FALSE	FALSE
1700039E15Rik	1.43539	0.784844	1.80712	2.30253	1.20322	0.530352	1	FALSE	FALSE
1700040I03Rik	542.419	590.122	515.16	0.872971	-0.195994	0.137307	1	FALSE	FALSE
1700040L02Rik	88.5977	77.4957	94.9417	1.22512	0.292925	0.579296	1	FALSE	FALSE
1700040N02Rik	60.5066	64.8718	58.0122	0.89426	-0.161234	0.45453	1	FALSE	FALSE
1700041G16Rik	2.97772	3.03257	2.94637	0.971576	-0.0416008	0.894206	1	FALSE	FALSE
1700041M05Rik	0.262378	0	0.412309	Inf	Inf	0.864661	1	FALSE	FALSE
1700042B14Rik	0.0682923	0	0.107316	Inf	Inf	1	1	FALSE	FALSE
1700042G15Rik	0.548183	0	0.86143	Inf	Inf	0.372754	1	FALSE	FALSE
1700042O10Rik	0.821857	0.458495	1.02949	2.24537	1.16695	0.918466	1	FALSE	FALSE
1700045H11Rik	0.194086	0	0.304992	Inf	Inf	1	1	FALSE	FALSE
1700046C09Rik	0.138889	0	0.218255	Inf	Inf	1	1	FALSE	FALSE
1700047A11Rik	3.49991	4.17278	3.11542	0.746605	-0.421582	0.636236	1	FALSE	FALSE
1700047F07Rik	24.4267	29.7008	21.413	0.720956	-0.472016	0.907592	1	FALSE	FALSE
1700047G07Rik	26.2377	29.6136	24.3085	0.820857	-0.284797	0.755543	1	FALSE	FALSE
1700047I17Rik2	0.137747	0.227014	0.0867377	0.38208	-1.38805	0.89948	1	FALSE	FALSE
1700047K16Rik	33.6952	36.7797	31.9326	0.868214	-0.203878	0.684512	1	FALSE	FALSE
1700048O20Rik	385.285	392.762	381.012	0.970083	-0.0438194	0.543977	1	FALSE	FALSE
1700049E15Rik	0.361412	0.442089	0.315311	0.71323	-0.487561	0.851037	1	FALSE	FALSE
1700049G17Rik	668.062	626.464	691.833	1.10435	0.143192	0.292123	1	FALSE	FALSE
1700049J03Rik	0.830244	0.900584	0.790049	0.877263	-0.188918	0.825061	1	FALSE	FALSE
1700051A21Rik	9.85438	13.6473	7.68701	0.563262	-0.828121	0.132483	1	FALSE	FALSE
1700052N19Rik	1251.96	1228.16	1265.55	1.03044	0.043263	0.506376	1	FALSE	FALSE
1700054M17Rik	3.09226	2.97441	3.1596	1.06226	0.0871384	0.910906	1	FALSE	FALSE
1700054N08Rik	2687.2	2717.92	2669.65	0.982238	-0.0258555	0.986409	1	FALSE	FALSE
1700054O13Rik	0.216955	0	0.340929	Inf	Inf	1	1	FALSE	FALSE
1700054O19Rik	8.95495	9.95971	8.38081	0.841471	-0.249015	1	1	FALSE	FALSE
1700055D18Rik	16.6976	13.7849	18.362	1.33203	0.413629	0.436544	1	FALSE	FALSE
1700055N04Rik	0.521571	0.900584	0.304992	0.338661	-1.56209	0.394518	1	FALSE	FALSE
1700056E22Rik	2.93425	2.60543	3.12215	1.19833	0.26102	1	1	FALSE	FALSE
1700056N10Rik	88.3449	83.7907	90.9474	1.08541	0.118242	0.598647	1	FALSE	FALSE
1700057G04Rik	0.187275	0.515006	0	0	#NAME?	0.677047	1	FALSE	FALSE
1700057H15Rik	1.23283	2.01925	0.783447	0.387989	-1.36591	0.36662	1	FALSE	FALSE
1700057H21Rik	0.30379	0.342755	0.281524	0.821356	-0.283921	0.850055	1	FALSE	FALSE
1700057K13Rik	3.00455	2.08469	3.53018	1.69338	0.759909	0.336274	1	FALSE	FALSE
1700058C13Rik	0.159248	0.227014	0.120525	0.530913	-0.913453	0.914361	1	FALSE	FALSE
1700058G18Rik	4.60476	4.53777	4.64304	1.0232	0.0330861	0.669285	1	FALSE	FALSE
1700058P15Rik	15.3364	14.6699	15.7173	1.07139	0.0994875	0.974358	1	FALSE	FALSE
1700060C16Rik	0.24791	0	0.389572	Inf	Inf	1	1	FALSE	FALSE
1700060C20Rik	0.906001	0.115741	1.35758	11.7295	3.55207	0.502719	1	FALSE	FALSE
1700060J05Rik	34.4326	35.8995	33.5943	0.935789	-0.0957455	0.882248	1	FALSE	FALSE
1700061G19Rik	25.3284	27.4048	24.1418	0.880932	-0.182897	0.352171	1	FALSE	FALSE
1700061I17Rik	0.54405	0.630746	0.494509	0.784006	-0.351064	1	1	FALSE	FALSE
1700061J05Rik	0.474482	0.115741	0.679478	5.87069	2.55353	0.856658	1	FALSE	FALSE
1700062I23Rik	0.961016	0.995451	0.941339	0.94564	-0.0806368	1	1	FALSE	FALSE
1700063H04Rik	0.17072	0	0.268275	Inf	Inf	1	1	FALSE	FALSE
1700064E03Rik	33.1757	36.062	31.5264	0.874229	-0.193917	0.499517	1	FALSE	FALSE
1700064H15Rik	3.03782	2.35006	3.43082	1.45988	0.545853	0.740218	1	FALSE	FALSE
1700065D16Rik	1.37021	1.91992	1.05609	0.550072	-0.862306	0.694622	1	FALSE	FALSE
1700065I17Rik	1.25905	0.796784	1.52321	1.9117	0.934854	0.809142	1	FALSE	FALSE
1700066B19Rik	3.74252	3.86945	3.66999	0.948451	-0.0763554	0.876695	1	FALSE	FALSE
1700066J24Rik	3.81696	3.97326	3.72765	0.938186	-0.0920537	0.908274	1	FALSE	FALSE
1700066M21Rik	1787.99	1768.84	1798.94	1.01701	0.0243383	0.81803	1	FALSE	FALSE
1700066O22Rik	11.3069	11.4202	11.2421	0.984411	-0.0226671	0.891253	1	FALSE	FALSE
1700067G03Rik	0.532132	0.442089	0.583586	1.32006	0.400609	1	1	FALSE	FALSE
1700067K01Rik	47.8979	53.841	44.5018	0.826541	-0.274842	0.469995	1	FALSE	FALSE
1700067P10Rik	1.35805	2.52678	0.690211	0.273158	-1.87219	0.24119	1	FALSE	FALSE
1700069B07Rik	6.40464	8.66849	5.11101	0.589607	-0.762173	0.348868	1	FALSE	FALSE
1700069L16Rik	0.56947	0.442089	0.642259	1.45278	0.538819	1	1	FALSE	FALSE
1700071G01Rik	1.05152	0.746487	1.22583	1.64213	0.715567	0.820519	1	FALSE	FALSE
1700071K01Rik	7.64815	5.43321	8.91383	1.64062	0.71424	0.125191	1	FALSE	FALSE
1700073E17Rik	4.13785	2.74632	4.933	1.79622	0.844965	0.340718	1	FALSE	FALSE
1700080E11Rik	0.0420875	0.115741	0	0	#NAME?	0.677057	1	FALSE	FALSE
1700080G11Rik	9.12052	9.20926	9.06981	0.984857	-0.0220137	0.911922	1	FALSE	FALSE
1700080N15Rik	39.1577	37.5498	40.0765	1.06729	0.0939508	0.514071	1	FALSE	FALSE
1700081H22Rik	3.8182	2.8205	4.38831	1.55586	0.637715	0.669237	1	FALSE	FALSE
1700081L11Rik	6326.08	6262.07	6362.65	1.01606	0.0229899	0.692395	1	FALSE	FALSE
1700084C01Rik	421.594	409.006	428.787	1.04836	0.0681408	0.608307	1	FALSE	FALSE
1700084C06Rik	13.6943	12.0432	14.6379	1.21545	0.281492	0.611684	1	FALSE	FALSE
1700084E18Rik	10.375	8.75688	11.2996	1.29037	0.367784	1	1	FALSE	FALSE
1700084J12Rik	0.275481	0.569769	0.107316	0.188351	-2.40851	0.52111	1	FALSE	FALSE
1700084M14Rik	0.0551967	0	0.0867377	Inf	Inf	1	1	FALSE	FALSE
1700085B03Rik	0.524898	0.553362	0.508633	0.919168	-0.121599	1	1	FALSE	FALSE
1700086D15Rik	11.2946	11.9094	10.9433	0.918873	-0.122063	0.835158	1	FALSE	FALSE
1700086L19Rik	753.124	731.584	765.433	1.04627	0.0652531	0.889961	1	FALSE	FALSE
1700086O06Rik	182.278	183.172	181.768	0.992333	-0.0111031	0.739394	1	FALSE	FALSE
1700086P04Rik	8.09508	7.59354	8.38167	1.10379	0.142464	0.86687	1	FALSE	FALSE
1700087M22Rik	1.96547	3.02284	1.36126	0.450325	-1.15096	0.612258	1	FALSE	FALSE
1700088E04Rik	55.7661	48.1752	60.1038	1.24761	0.319165	0.162266	1	FALSE	FALSE
1700091E21Rik	74.3673	79.9916	71.1534	0.88951	-0.168917	0.915766	1	FALSE	FALSE
1700092K14Rik	3.76719	5.36176	2.856	0.532662	-0.908708	0.268148	1	FALSE	FALSE
1700093J21Rik	7.47297	6.50536	8.02589	1.23373	0.303032	0.737763	1	FALSE	FALSE
1700093K21Rik	22.3079	16.7628	25.4765	1.51982	0.603904	0.349341	1	FALSE	FALSE
1700094C10Rik	3.16226	4.65905	2.30695	0.495154	-1.01405	0.525008	1	FALSE	FALSE
1700094D03Rik	355.507	328.621	370.87	1.12856	0.174489	0.246437	1	FALSE	FALSE
1700095B22Rik	70.9849	72.6813	70.0156	0.963323	-0.0539078	0.786394	1	FALSE	FALSE
1700095J03Rik	26.4608	23.5726	28.1113	1.19254	0.254039	0.511044	1	FALSE	FALSE
1700095J07Rik	0.118672	0.326348	0	0	#NAME?	0.677052	1	FALSE	FALSE
1700095J12Rik	4.67901	6.56636	3.60053	0.54833	-0.866884	0.602137	1	FALSE	FALSE
1700101E01Rik	13.8906	14.1649	13.7338	0.969562	-0.0445954	0.683896	1	FALSE	FALSE
1700101I19Rik	0.875093	0.630746	1.01472	1.60876	0.68595	0.729537	1	FALSE	FALSE
1700102P08Rik	30.2111	29.5534	30.5868	1.03497	0.0495869	0.687815	1	FALSE	FALSE
1700104A03Rik	0.187077	0.115741	0.227841	1.96855	0.977134	1	1	FALSE	FALSE
1700104B16Rik	0.798294	0.578703	0.923775	1.59628	0.674718	1	1	FALSE	FALSE
1700106J16Rik	0.557883	0.442089	0.624052	1.4116	0.49733	1	1	FALSE	FALSE
1700106N22Rik	414.659	420.838	411.127	0.976925	-0.0336803	0.62646	1	FALSE	FALSE
1700108M19Rik	0.489927	0.574236	0.44175	0.769283	-0.378413	0.779009	1	FALSE	FALSE
1700108N11Rik	6.69409	4.54495	7.92218	1.74307	0.801631	0.290807	1	FALSE	FALSE
1700109G15Rik	0.0940228	0	0.14775	Inf	Inf	1	1	FALSE	FALSE
1700109H08Rik	90.8292	83.9499	94.7602	1.12877	0.174752	0.225488	1	FALSE	FALSE
1700109K24Rik	193.802	181.96	200.569	1.10227	0.140478	0.715468	1	FALSE	FALSE
1700110K17Rik	21.5121	24.0605	20.0559	0.83356	-0.262642	0.485723	1	FALSE	FALSE
1700110M21Rik	1.9901	2.63166	1.62349	0.616907	-0.696874	0.784217	1	FALSE	FALSE
1700111E14Rik	8.6928	9.83497	8.04013	0.817504	-0.290703	0.988657	1	FALSE	FALSE
1700112E06Rik	37.6883	35.3445	39.0276	1.1042	0.143008	0.908871	1	FALSE	FALSE
1700112J05Rik	0.755511	0.553362	0.871024	1.57406	0.654488	0.835402	1	FALSE	FALSE
1700112J16Rik	54.1023	54.5918	53.8226	0.985909	-0.0204729	0.666865	1	FALSE	FALSE
1700112K13Rik	0.0420875	0.115741	0	0	#NAME?	0.677057	1	FALSE	FALSE
1700112M01Rik	4.34655	5.79112	3.52109	0.608015	-0.717821	0.40876	1	FALSE	FALSE
1700113A16Rik	44.3686	48.276	42.1357	0.87281	-0.196261	0.510453	1	FALSE	FALSE
1700113H08Rik	3.46571	3.16199	3.63925	1.15094	0.202808	0.917867	1	FALSE	FALSE
1700119I11Rik	1.02043	0.115741	1.5374	13.2832	3.73153	0.240137	1	FALSE	FALSE
1700120B22Rik	12.7342	12.0884	13.1032	1.08395	0.116296	1	1	FALSE	FALSE
1700120E14Rik	0.206505	0.227014	0.194786	0.858034	-0.220893	0.941034	1	FALSE	FALSE
1700120G11Rik	0.583712	1.09371	0.292285	0.267242	-1.90378	0.304714	1	FALSE	FALSE
1700121C08Rik	16.2327	16.135	16.2886	1.00952	0.0136713	0.929117	1	FALSE	FALSE
1700121F15Rik	55.5118	56.7487	54.805	0.965749	-0.0502795	0.757647	1	FALSE	FALSE
1700122E12Rik	0.762602	0.746487	0.77181	1.03392	0.0481287	1	1	FALSE	FALSE
1700123I01Rik	2.80571	2.97634	2.70821	0.909913	-0.1362	1	1	FALSE	FALSE
1700123K08Rik	3.78484	3.09722	4.17776	1.34887	0.431755	0.547224	1	FALSE	FALSE
1700123L14Rik	16.4186	23.456	12.3972	0.52853	-0.919942	0.122992	1	FALSE	FALSE
1700123M08Rik	89.8276	91.3041	88.9839	0.974588	-0.0371363	0.897537	1	FALSE	FALSE
1700123O12Rik	0.14922	0	0.234488	Inf	Inf	1	1	FALSE	FALSE
1700123O20Rik	680.45	648.193	698.882	1.0782	0.108626	0.304186	1	FALSE	FALSE
1700125D06Rik	5.76434	5.81635	5.73461	0.985946	-0.0204188	0.447415	1	FALSE	FALSE
1700125G02Rik	45.4279	40.3928	48.3052	1.19589	0.25808	0.516566	1	FALSE	FALSE
1700125G22Rik	0.657928	1.01186	0.455683	0.450342	-1.15091	0.620343	1	FALSE	FALSE
1700125H03Rik	40.4476	38.9138	41.3241	1.06194	0.086699	0.992886	1	FALSE	FALSE
1700125H20Rik	2.6617	2.73457	2.62007	0.95813	-0.0617069	0.749493	1	FALSE	FALSE
1700128E19Rik	0.361144	0.841354	0.0867377	0.103093	-3.27798	0.653954	1	FALSE	FALSE
1700128F08Rik	0.813909	0.553362	0.962793	1.7399	0.799001	0.652934	1	FALSE	FALSE
1810006K21Rik	866.061	910.925	840.424	0.922605	-0.116215	0.522345	1	FALSE	FALSE
1810007I06Rik	0.0972842	0.115741	0.0867377	0.749415	-0.416164	0.864883	1	FALSE	FALSE
1810008A18Rik	1286.69	1311.43	1272.55	0.970352	-0.0434199	0.554917	1	FALSE	FALSE
1810008B01Rik	3.58414	3.80594	3.45739	0.908419	-0.13857	0.830117	1	FALSE	FALSE
1810009A15Rik	517.058	533.715	507.54	0.950958	-0.0725465	0.529281	1	FALSE	FALSE
1810009N23Rik	23.4392	26.4879	21.697	0.819128	-0.287839	0.482873	1	FALSE	FALSE
1810010H24Rik	141.085	127.1	149.077	1.17291	0.230088	0.14239	1	FALSE	FALSE
1810010K12Rik	11.7212	12.1197	11.4936	0.948342	-0.0765204	0.604074	1	FALSE	FALSE
1810011H11Rik	32.4107	35.2786	30.7719	0.872253	-0.197181	0.826794	1	FALSE	FALSE
1810012K08Rik	79.0119	82.3307	77.1154	0.936654	-0.0944113	0.870215	1	FALSE	FALSE
1810012P15Rik	3593.3	3506.31	3643	1.03898	0.0551729	0.451584	1	FALSE	FALSE
1810013D10Rik	2376.59	2376.37	2376.72	1.00015	0.000215819	0.839443	1	FALSE	FALSE
1810013D15Rik	3.27748	3.48105	3.16116	0.908104	-0.13907	0.681157	1	FALSE	FALSE
1810013L24Rik	3514.12	3452.4	3549.39	1.02809	0.0399726	1	1	FALSE	FALSE
1810014B01Rik	106.118	110.008	103.895	0.944429	-0.0824853	0.54315	1	FALSE	FALSE
1810014F10Rik	850.49	877.173	835.243	0.952199	-0.0706652	0.648622	1	FALSE	FALSE
1810019D21Rik	2.93086	4.05539	2.28827	0.564255	-0.825581	0.640692	1	FALSE	FALSE
1810019J16Rik	6.92237	6.72791	7.0335	1.04542	0.0640849	0.935685	1	FALSE	FALSE
1810020D17Rik	803.906	806.861	802.218	0.994246	-0.00832575	0.608567	1	FALSE	FALSE
1810020O05Rik	40.9138	32.4018	45.7778	1.41281	0.498571	0.158043	1	FALSE	FALSE
1810021B22Rik	134.565	139.318	131.848	0.946381	-0.0795067	0.454397	1	FALSE	FALSE
1810022C23Rik	4.66232	5.20183	4.35402	0.837018	-0.25667	0.301058	1	FALSE	FALSE
1810022K09Rik	504.689	474.368	522.015	1.10044	0.138083	0.123338	1	FALSE	FALSE
1810024B03Rik	43.481	41.7496	44.4704	1.06517	0.091084	0.994346	1	FALSE	FALSE
1810026J23Rik	3919.68	3768.54	4006.05	1.06302	0.0881741	0.205825	1	FALSE	FALSE
1810027O10Rik	1043.88	1067.4	1030.43	0.965365	-0.0508528	0.614049	1	FALSE	FALSE
1810029B16Rik	681.113	654.406	696.374	1.06413	0.0896769	0.522322	1	FALSE	FALSE
1810030N24Rik	440.708	451.273	434.671	0.96321	-0.0540784	0.646006	1	FALSE	FALSE
1810030O07Rik	1328.04	1287.64	1351.14	1.04932	0.0694484	0.722805	1	FALSE	FALSE
1810031K17Rik	1514.59	1511.1	1516.59	1.00363	0.00522334	0.480017	1	FALSE	FALSE
1810032O08Rik	135.258	133.633	136.187	1.01911	0.027309	0.630437	1	FALSE	FALSE
1810033B17Rik	17.1663	16.1087	17.7707	1.10317	0.141656	0.948804	1	FALSE	FALSE
1810034E14Rik	17.3233	17.5082	17.2177	0.983408	-0.0241375	0.806805	1	FALSE	FALSE
1810035L17Rik	892.798	906.17	885.156	0.97681	-0.0338498	0.725052	1	FALSE	FALSE
1810037I17Rik	1568.53	1677.68	1506.16	0.897763	-0.155593	0.0727501	1	FALSE	FALSE
1810041L15Rik	4691.65	4764.21	4650.18	0.976065	-0.0349504	0.27691	1	FALSE	FALSE
1810043G02Rik	1734.49	1785.46	1705.36	0.955138	-0.0662194	0.555417	1	FALSE	FALSE
1810043H04Rik	419.308	438.607	408.279	0.930853	-0.103374	0.540738	1	FALSE	FALSE
1810046K07Rik	1.12055	0.78931	1.30983	1.65946	0.730711	0.947904	1	FALSE	FALSE
1810048J11Rik	2626.42	2541.54	2674.92	1.05248	0.0737973	0.485771	1	FALSE	FALSE
1810049H13Rik	195.728	209.157	188.054	0.899105	-0.153439	0.353049	1	FALSE	FALSE
1810058I24Rik	762.46	771.611	757.23	0.981363	-0.027141	0.796188	1	FALSE	FALSE
1810058N05Rik	16.0948	14.4379	17.0415	1.18033	0.239195	0.396386	1	FALSE	FALSE
1810059C17Rik	3.71889	4.0481	3.53077	0.872203	-0.197263	0.703382	1	FALSE	FALSE
1810059H22Rik	69.3847	69.4213	69.3637	0.99917	-0.00119796	0.769174	1	FALSE	FALSE
1810062G17Rik	3.2013	3.37086	3.1044	0.920955	-0.118798	0.686765	1	FALSE	FALSE
1810062O18Rik	83.9616	76.4699	88.2425	1.15395	0.206581	0.410664	1	FALSE	FALSE
1810063B05Rik	528.898	552.235	515.562	0.93359	-0.0991388	0.297375	1	FALSE	FALSE
[truncated: 26,101 more rows]

## Sheet: DEXSEQ
Gene_ID	Exon_ID	Dispersion	pval	padj	Mean_Base	log2_Fold_Change_(Mut/Con)	Significant (padj < 0.05)	Significant and 2 Fold Change
ENSMUSG00000061353	E006	0.0160331	4.37e-10	0.000112299	518.475	-0.774794	TRUE	FALSE
ENSMUSG00000091609+ENSMUSG00000038007	E009	0.0177207	1.34e-08	0.000685916	59.1068	-1.02753	TRUE	TRUE
ENSMUSG00000047084	E003	0.00992875	3.57e-08	0.00130793	126.576	-0.636219	TRUE	FALSE
ENSMUSG00000061353	E009	0.00373223	1.1e-07	0.00282741	1314.27	0.32279	TRUE	FALSE
ENSMUSG00000029648	E022	0.00511869	5.12e-06	0.0938277	592.258	0.377496	FALSE	FALSE
ENSMUSG00000026814+ENSMUSG00000026817	E041	0.00653092	6.84e-06	0.115452	176.572	0.510671	FALSE	FALSE
ENSMUSG00000021268+ENSMUSG00000076451+ENSMUSG00000084535	E017	0.00184827	7.2e-06	0.115452	6061.62	0.1981	FALSE	FALSE
ENSMUSG00000091398+ENSMUSG00000030609	E011	0.00668552	8.88e-06	0.134091	171.854	0.473248	FALSE	FALSE
ENSMUSG00000026814+ENSMUSG00000026817	E040	0.00864752	2.03e-05	0.28972	128.331	0.56713	FALSE	FALSE
ENSMUSG00000019970	E001	0.052799	3.64e-05	0.492271	21.2674	-1.33783	FALSE	FALSE
ENSMUSG00000026814+ENSMUSG00000026817	E047	0.00570544	4.26e-05	0.546671	206.907	0.42261	FALSE	FALSE
ENSMUSG00000026814+ENSMUSG00000026817	E034	0.00865566	5.38e-05	0.658228	128.196	0.536829	FALSE	FALSE
ENSMUSG00000026814+ENSMUSG00000026817	E038	0.0117755	7.18e-05	0.838031	91.4197	0.624933	FALSE	FALSE
ENSMUSG00000026814+ENSMUSG00000026817	E008	0.0103008	7.89e-05	0.880099	317.1	-0.470317	FALSE	FALSE
ENSMUSG00000027525	E014	0.22171	0.00327843	1	43.5017	1.61835	FALSE	FALSE
ENSMUSG00000027333	E009	0.0703072	0.000296604	1	14.3242	1.57637	FALSE	FALSE
ENSMUSG00000027525	E013	0.176272	0.00338048	1	24.0709	1.53496	FALSE	FALSE
ENSMUSG00000021268+ENSMUSG00000076451+ENSMUSG00000084535	E003	0.826055	0.177687	1	41.0897	1.38449	FALSE	FALSE
ENSMUSG00000028402	E020	0.0627079	0.00167789	1	17.9667	1.15685	FALSE	FALSE
ENSMUSG00000027130+ENSMUSG00000027132	E025	0.0780763	0.00758495	1	12.8822	1.15294	FALSE	FALSE
ENSMUSG00000029403	E008	0.0894702	0.00925587	1	11.225	1.15194	FALSE	FALSE
ENSMUSG00000036817	E048	0.0840701	0.0129901	1	11.9538	1.14575	FALSE	FALSE
ENSMUSG00000045761	E029	0.0929082	0.0156711	1	10.8055	1.13473	FALSE	FALSE
ENSMUSG00000053641	E010	0.091558	0.0150442	1	10.9665	1.11951	FALSE	FALSE
ENSMUSG00000005089	E032	0.144874	0.0393771	1	10.5978	1.04265	FALSE	FALSE
ENSMUSG00000036955	E001	0.294012	0.0832225	1	47.0942	1.03056	FALSE	FALSE
ENSMUSG00000025404	E041	0.102956	0.0257139	1	12.7071	1.02336	FALSE	FALSE
ENSMUSG00000052137	E005	0.059463	0.00410384	1	16.9766	1.02282	FALSE	FALSE
ENSMUSG00000063727	E003	0.0784376	0.0155426	1	12.8221	0.997626	FALSE	FALSE
ENSMUSG00000036591	E017	0.0791292	0.0217014	1	12.7088	0.995906	FALSE	FALSE
ENSMUSG00000027122	E006	0.09675	0.0339351	1	10.3724	0.987333	FALSE	FALSE
ENSMUSG00000027605	E021	0.0913933	0.0301745	1	10.9864	0.985328	FALSE	FALSE
ENSMUSG00000068744	E019	0.160062	0.0784061	1	12.5301	0.983944	FALSE	FALSE
ENSMUSG00000027242	E013	0.0935865	0.0387605	1	10.7265	0.967372	FALSE	FALSE
ENSMUSG00000027238	E020	0.0872637	0.0302451	1	11.5118	0.965167	FALSE	FALSE
ENSMUSG00000042284	E010	0.0841725	0.0264187	1	11.9391	0.959891	FALSE	FALSE
ENSMUSG00000035585	E009	0.0844906	0.0331216	1	11.8937	0.958372	FALSE	FALSE
ENSMUSG00000017756	E013	0.102871	0.0520558	1	10.9209	0.944527	FALSE	FALSE
ENSMUSG00000069631+ENSMUSG00000078622+ENSMUSG00000088702	E027	0.0974262	0.0429218	1	10.2998	0.942786	FALSE	FALSE
ENSMUSG00000041329	E010	0.0918493	0.0458861	1	10.9313	0.937382	FALSE	FALSE
ENSMUSG00000027523	E011	0.0867776	0.034032	1	11.5769	0.929723	FALSE	FALSE
ENSMUSG00000005705	E002	0.0659168	0.0455722	1	15.2914	0.928162	FALSE	FALSE
ENSMUSG00000022710	E033	0.0804413	0.0257087	1	12.4991	0.927359	FALSE	FALSE
ENSMUSG00000076051+ENSMUSG00000011096	E008	0.0695363	0.0177682	1	14.485	0.925314	FALSE	FALSE
ENSMUSG00000069631+ENSMUSG00000078622+ENSMUSG00000088702	E026	0.0883767	0.0374032	1	11.3653	0.919538	FALSE	FALSE
ENSMUSG00000039753	E013	0.147178	0.0582618	1	18.3404	0.919219	FALSE	FALSE
ENSMUSG00000071252	E010	0.0828033	0.0322428	1	12.1387	0.904772	FALSE	FALSE
ENSMUSG00000086855	E003	0.0754944	0.00313471	1	13.3281	0.90307	FALSE	FALSE
ENSMUSG00000041020	E008	0.0572922	0.0144771	1	17.6301	0.902991	FALSE	FALSE
ENSMUSG00000031918	E028	0.121875	0.0515563	1	14.1196	0.901269	FALSE	FALSE
ENSMUSG00000052353	E013	0.0502424	0.00672771	1	20.149	0.9006	FALSE	FALSE
ENSMUSG00000017132	E026	0.0937715	0.0502103	1	10.7051	0.894069	FALSE	FALSE
ENSMUSG00000087694	E014	0.73057	0.380068	1	10.1836	0.89364	FALSE	FALSE
ENSMUSG00000027709	E015	0.0634395	0.0202856	1	15.8972	0.891223	FALSE	FALSE
ENSMUSG00000022504	E020	0.081509	0.0296357	1	12.3336	0.885852	FALSE	FALSE
ENSMUSG00000057440	E014	0.0690663	0.0198077	1	17.7017	0.875165	FALSE	FALSE
ENSMUSG00000086247	E008	0.0928399	0.0329388	1	10.8136	0.872174	FALSE	FALSE
ENSMUSG00000042408+ENSMUSG00000070737	E007	0.0833477	0.0388772	1	12.0585	0.865101	FALSE	FALSE
ENSMUSG00000040410	E016	0.124272	0.0602254	1	16.1529	0.864416	FALSE	FALSE
ENSMUSG00000031684	E011	0.0805181	0.0307893	1	12.4871	0.860914	FALSE	FALSE
ENSMUSG00000030707	E025	0.0886271	0.057022	1	11.3328	0.859937	FALSE	FALSE
ENSMUSG00000037720	E008	0.0985558	0.0753304	1	10.1806	0.859371	FALSE	FALSE
ENSMUSG00000089847+ENSMUSG00000030882	E032	0.0607439	0.0179703	1	16.6132	0.85905	FALSE	FALSE
ENSMUSG00000024371+ENSMUSG00000090231	E048	0.0601548	0.0190878	1	16.7784	0.856026	FALSE	FALSE
ENSMUSG00000038390	E001	0.0782688	0.0409772	1	12.8501	0.854852	FALSE	FALSE
ENSMUSG00000020196	E048	0.0967462	0.0655459	1	10.3728	0.854414	FALSE	FALSE
ENSMUSG00000066258	E015	0.0888142	0.0556279	1	11.3087	0.854031	FALSE	FALSE
ENSMUSG00000029772	E028	0.157141	0.111107	1	10.0003	0.852598	FALSE	FALSE
ENSMUSG00000032186	E011	0.0237626	0.000263251	1	43.4864	0.845489	FALSE	FALSE
ENSMUSG00000079737+ENSMUSG00000022684	E015	0.113702	0.0661372	1	14.7632	0.836317	FALSE	FALSE
ENSMUSG00000030111	E013	0.0740981	0.0630819	1	13.5823	0.835424	FALSE	FALSE
ENSMUSG00000001930	E052	0.0495921	0.0371872	1	20.4181	0.835116	FALSE	FALSE
ENSMUSG00000032572	E047	0.0849381	0.0742267	1	11.8303	0.833447	FALSE	FALSE
ENSMUSG00000087694	E010	0.0732585	0.0353548	1	13.7399	0.830933	FALSE	FALSE
ENSMUSG00000005610+ENSMUSG00000088948	E024	0.0739861	0.0389878	1	13.6031	0.823897	FALSE	FALSE
ENSMUSG00000024993	E009	0.0835489	0.0577168	1	12.0292	0.822557	FALSE	FALSE
ENSMUSG00000006281	E028	0.0940127	0.0707761	1	10.6774	0.816432	FALSE	FALSE
ENSMUSG00000027474	E006	0.0750494	0.0389334	1	13.4081	0.811851	FALSE	FALSE
ENSMUSG00000052429	E025	0.0952895	0.0834165	1	10.5329	0.807559	FALSE	FALSE
ENSMUSG00000049755	E012	0.0945531	0.0739511	1	10.6157	0.807392	FALSE	FALSE
ENSMUSG00000026840	E005	0.0845126	0.0651774	1	11.8905	0.80723	FALSE	FALSE
ENSMUSG00000022677	E006	0.0918639	0.0730139	1	10.9296	0.804713	FALSE	FALSE
ENSMUSG00000044646	E003	0.0895256	0.073817	1	11.218	0.804459	FALSE	FALSE
ENSMUSG00000071550	E009	0.0918676	0.0871793	1	10.9291	0.801307	FALSE	FALSE
ENSMUSG00000034911	E007	0.06802	0.0316704	1	14.8123	0.801152	FALSE	FALSE
ENSMUSG00000067851	E013	0.0921045	0.073855	1	10.9008	0.800385	FALSE	FALSE
ENSMUSG00000027655	E020	0.0795759	0.0561044	1	12.6366	0.79896	FALSE	FALSE
ENSMUSG00000033460	E015	0.0808033	0.0552199	1	12.4425	0.79715	FALSE	FALSE
ENSMUSG00000030870	E008	0.106624	0.0826446	1	10.984	0.795493	FALSE	FALSE
ENSMUSG00000027401	E003	0.0990165	0.0793659	1	10.1328	0.79487	FALSE	FALSE
ENSMUSG00000020231	E041	0.0286568	0.00145358	1	35.8185	0.789025	FALSE	FALSE
ENSMUSG00000073664	E006	0.0922706	0.0917974	1	10.8809	0.787997	FALSE	FALSE
ENSMUSG00000060780	E009	0.0887966	0.0730649	1	11.311	0.782769	FALSE	FALSE
ENSMUSG00000032066	E011	0.0763819	0.0487263	1	13.1713	0.78061	FALSE	FALSE
ENSMUSG00000022723	E022	0.0761935	0.04852	1	13.2043	0.780053	FALSE	FALSE
ENSMUSG00000072770+ENSMUSG00000030330	E009	0.0458921	0.0153069	1	22.0973	0.779115	FALSE	FALSE
ENSMUSG00000029267	E045	0.0416866	0.0101321	1	24.3757	0.77697	FALSE	FALSE
ENSMUSG00000037197	E010	0.0690797	0.0491957	1	14.582	0.773696	FALSE	FALSE
ENSMUSG00000048402	E004	0.0926099	0.0791146	1	10.8407	0.772516	FALSE	FALSE
ENSMUSG00000036775	E018	0.0928188	0.0843449	1	10.8161	0.771525	FALSE	FALSE
ENSMUSG00000043004	E016	0.0772722	0.0661315	1	13.0178	0.771269	FALSE	FALSE
ENSMUSG00000036940	E026	0.0648142	0.039685	1	15.5552	0.769476	FALSE	FALSE
ENSMUSG00000058454	E002	0.0754836	0.0591819	1	13.33	0.764683	FALSE	FALSE
ENSMUSG00000021294	E006	0.0753153	0.0480917	1	13.3601	0.764074	FALSE	FALSE
ENSMUSG00000037458	E010	0.0294116	0.00251627	1	34.8703	0.763155	FALSE	FALSE
ENSMUSG00000059208+ENSMUSG00000079557	E027	0.0894226	0.091224	1	11.231	0.76276	FALSE	FALSE
ENSMUSG00000030111	E007	0.0922182	0.1376	1	10.8872	0.761162	FALSE	FALSE
ENSMUSG00000030826	E004	0.0934004	0.0953322	1	10.748	0.760368	FALSE	FALSE
ENSMUSG00000009418	E014	0.0861178	0.0771269	1	12.2721	0.759138	FALSE	FALSE
ENSMUSG00000073664	E029	0.0818091	0.0825799	1	12.2879	0.758992	FALSE	FALSE
ENSMUSG00000037533	E039	0.0741351	0.0600541	1	13.5754	0.758218	FALSE	FALSE
ENSMUSG00000025348	E009	0.0518813	0.024263	1	19.5013	0.756208	FALSE	FALSE
ENSMUSG00000021013	E001	0.0836523	0.0722511	1	12.0141	0.754529	FALSE	FALSE
ENSMUSG00000071176	E003	0.0787927	0.0717967	1	12.7637	0.753064	FALSE	FALSE
ENSMUSG00000054920	E002	0.0887787	0.0805248	1	11.3133	0.750906	FALSE	FALSE
ENSMUSG00000030610	E010	0.0928932	0.0887471	1	10.8073	0.750602	FALSE	FALSE
ENSMUSG00000054545+ENSMUSG00000090124+ENSMUSG00000089675+ENSMUSG00000089960+ENSMUSG00000090145+ENSMUSG00000089943+ENSMUSG00000090175+ENSMUSG00000090165+ENSMUSG00000090171	E021	0.0914406	0.128944	1	10.9807	0.746577	FALSE	FALSE
ENSMUSG00000030111	E023	0.081801	0.112173	1	12.2891	0.745795	FALSE	FALSE
ENSMUSG00000030707	E026	0.0861556	0.0916365	1	11.6614	0.744917	FALSE	FALSE
ENSMUSG00000071337	E057	0.0666917	0.0371055	1	18.8119	0.742848	FALSE	FALSE
ENSMUSG00000018378+ENSMUSG00000087498	E003	0.0492767	0.0221599	1	20.5513	0.741427	FALSE	FALSE
ENSMUSG00000047021	E004	0.0912464	0.10306	1	11.0043	0.740904	FALSE	FALSE
ENSMUSG00000038047	E009	0.0729492	0.0607712	1	13.7989	0.740174	FALSE	FALSE
ENSMUSG00000022836	E027	0.0712606	0.0620559	1	14.13	0.74007	FALSE	FALSE
ENSMUSG00000042055	E033	0.0522839	0.0262199	1	19.3485	0.739303	FALSE	FALSE
ENSMUSG00000019254	E032	0.0961442	0.101097	1	11.6839	0.737618	FALSE	FALSE
ENSMUSG00000027896	E012	0.0445073	0.0133446	1	22.799	0.737272	FALSE	FALSE
ENSMUSG00000033720	E027	0.0981962	0.097975	1	10.2183	0.735879	FALSE	FALSE
ENSMUSG00000004947	E010	0.0728275	0.053314	1	13.8222	0.735484	FALSE	FALSE
ENSMUSG00000030685+ENSMUSG00000030683	E002	0.0762288	0.0740271	1	13.1981	0.734366	FALSE	FALSE
ENSMUSG00000005968	E002	0.0627485	0.0433806	1	16.0748	0.733937	FALSE	FALSE
ENSMUSG00000052949	E015	0.0893086	0.090279	1	11.2455	0.733748	FALSE	FALSE
ENSMUSG00000028573	E043	0.0741173	0.0694588	1	13.5787	0.732868	FALSE	FALSE
ENSMUSG00000034579	E005	0.0563853	0.0559216	1	17.9183	0.731156	FALSE	FALSE
ENSMUSG00000014329	E021	0.047426	0.0214695	1	21.3688	0.731037	FALSE	FALSE
ENSMUSG00000037469	E001	0.109081	0.115005	1	13.0249	0.727836	FALSE	FALSE
ENSMUSG00000032185	E008	0.0773649	0.0583697	1	16.9184	0.72775	FALSE	FALSE
ENSMUSG00000071793	E011	0.0840727	0.0849027	1	11.9534	0.727182	FALSE	FALSE
ENSMUSG00000034579	E006	0.0697822	0.0843918	1	14.4333	0.726426	FALSE	FALSE
ENSMUSG00000026875	E003	0.090794	0.1034	1	11.0597	0.726237	FALSE	FALSE
ENSMUSG00000070315	E015	0.0762712	0.0825582	1	13.1907	0.724668	FALSE	FALSE
ENSMUSG00000026096	E013	0.0498678	0.0242511	1	20.3032	0.724253	FALSE	FALSE
ENSMUSG00000031154	E002	0.0398256	0.0163254	1	25.5411	0.724143	FALSE	FALSE
ENSMUSG00000005397	E015	0.0665063	0.0544731	1	15.154	0.723933	FALSE	FALSE
ENSMUSG00000026837	E022	0.0473891	0.0246872	1	21.3857	0.723577	FALSE	FALSE
ENSMUSG00000028519	E005	0.0785373	0.0797316	1	12.8057	0.723213	FALSE	FALSE
ENSMUSG00000059248	E008	0.0562414	0.0422547	1	17.9649	0.722723	FALSE	FALSE
ENSMUSG00000028641	E030	0.056072	0.0441645	1	18.02	0.721868	FALSE	FALSE
ENSMUSG00000026490	E031	0.0539066	0.0203446	1	29.7853	0.721393	FALSE	FALSE
ENSMUSG00000027104	E013	0.0502778	0.0280818	1	20.1346	0.721229	FALSE	FALSE
ENSMUSG00000009995	E055	0.0965114	0.108692	1	10.3983	0.720508	FALSE	FALSE
ENSMUSG00000028035	E011	0.0886911	0.105551	1	11.3246	0.719541	FALSE	FALSE
ENSMUSG00000031641	E008	0.0760811	0.0725829	1	13.224	0.719356	FALSE	FALSE
ENSMUSG00000035189	E032	0.0629681	0.0532918	1	16.0179	0.719013	FALSE	FALSE
ENSMUSG00000028294	E006	0.1	0.109227	1	10.0323	0.718912	FALSE	FALSE
ENSMUSG00000022360	E027	0.0584218	0.0409491	1	17.2839	0.718471	FALSE	FALSE
ENSMUSG00000009207	E011	0.0926034	0.103878	1	10.8415	0.717194	FALSE	FALSE
ENSMUSG00000024944	E008	0.0847907	0.072337	1	16.7879	0.716301	FALSE	FALSE
ENSMUSG00000084896+ENSMUSG00000020883	E012	0.0670593	0.057796	1	15.0274	0.715603	FALSE	FALSE
ENSMUSG00000028597	E008	0.0837448	0.0745744	1	12.0007	0.714589	FALSE	FALSE
ENSMUSG00000025586	E008	0.0935897	0.115085	1	10.7261	0.714436	FALSE	FALSE
ENSMUSG00000053964	E007	0.100116	0.127956	1	10.0206	0.714369	FALSE	FALSE
ENSMUSG00000000561+ENSMUSG00000074340	E034	0.0678062	0.0646343	1	14.8596	0.71431	FALSE	FALSE
ENSMUSG00000006273	E017	0.0705049	0.0647407	1	15.7457	0.713591	FALSE	FALSE
ENSMUSG00000041974	E019	0.0777107	0.0854805	1	12.9435	0.709271	FALSE	FALSE
ENSMUSG00000021458	E013	0.0822023	0.0932707	1	12.2284	0.709082	FALSE	FALSE
ENSMUSG00000056737	E030	0.0919464	0.115487	1	10.9197	0.70848	FALSE	FALSE
ENSMUSG00000071285+ENSMUSG00000071291	E010	0.076023	0.0767411	1	13.2343	0.708264	FALSE	FALSE
ENSMUSG00000033460	E018	0.0532679	0.0370819	1	18.9849	0.708256	FALSE	FALSE
ENSMUSG00000022545	E009	0.0753879	0.0813235	1	13.3471	0.707628	FALSE	FALSE
ENSMUSG00000034928	E002	0.131384	0.15505	1	10.3425	0.707565	FALSE	FALSE
ENSMUSG00000015755	E007	0.0855202	0.0926714	1	11.7489	0.707473	FALSE	FALSE
ENSMUSG00000061981	E007	0.0980217	0.114697	1	10.2366	0.706612	FALSE	FALSE
ENSMUSG00000025583	E062	0.0962381	0.130503	1	10.4281	0.706379	FALSE	FALSE
ENSMUSG00000040697	E008	0.0892769	0.0986994	1	11.2495	0.70631	FALSE	FALSE
ENSMUSG00000026814+ENSMUSG00000026817	E050	0.0291143	0.00577901	1	35.2377	0.705462	FALSE	FALSE
ENSMUSG00000031860	E014	0.0962906	0.120535	1	10.4224	0.705002	FALSE	FALSE
ENSMUSG00000032122	E007	0.0991267	0.126707	1	10.1215	0.703283	FALSE	FALSE
ENSMUSG00000029832	E009	0.0947182	0.114621	1	10.5971	0.702978	FALSE	FALSE
ENSMUSG00000046321	E004	0.0624866	0.0443964	1	16.1431	0.701626	FALSE	FALSE
ENSMUSG00000035722	E009	0.0799872	0.0716052	1	14.4524	0.7015	FALSE	FALSE
ENSMUSG00000032480	E029	0.0805868	0.0870587	1	12.4763	0.701155	FALSE	FALSE
ENSMUSG00000052423	E014	0.0720656	0.0731069	1	13.9702	0.699306	FALSE	FALSE
ENSMUSG00000089752+ENSMUSG00000074579	E020	0.0809258	0.0927895	1	12.4235	0.698938	FALSE	FALSE
ENSMUSG00000084941+ENSMUSG00000020453	E032	0.0690692	0.0614123	1	14.9661	0.698473	FALSE	FALSE
ENSMUSG00000086155+ENSMUSG00000047116	E015	0.070885	0.05851	1	14.2059	0.69762	FALSE	FALSE
ENSMUSG00000052949	E020	0.0665014	0.0612716	1	15.5075	0.696818	FALSE	FALSE
ENSMUSG00000070390	E030	0.0791934	0.0472539	1	12.6984	0.696411	FALSE	FALSE
ENSMUSG00000039934	E023	0.0822544	0.0954434	1	12.2206	0.696146	FALSE	FALSE
ENSMUSG00000032185	E009	0.136167	0.138916	1	16.3059	0.695297	FALSE	FALSE
ENSMUSG00000085492	E002	0.0755124	0.0738108	1	13.3248	0.694878	FALSE	FALSE
ENSMUSG00000035674	E008	0.0392307	0.0180395	1	25.9375	0.694279	FALSE	FALSE
ENSMUSG00000036208	E010	0.0962166	0.128611	1	10.4305	0.693801	FALSE	FALSE
ENSMUSG00000041329	E009	0.0454685	0.0278727	1	22.3073	0.693625	FALSE	FALSE
ENSMUSG00000027001+ENSMUSG00000026999	E032	0.15823	0.157632	1	12.2403	0.69327	FALSE	FALSE
ENSMUSG00000022360	E016	0.0699884	0.0680871	1	14.3903	0.693026	FALSE	FALSE
ENSMUSG00000019528	E005	0.0965335	0.133436	1	10.3959	0.692854	FALSE	FALSE
ENSMUSG00000079444+ENSMUSG00000033475	E005	0.0849175	0.104153	1	11.8332	0.692812	FALSE	FALSE
ENSMUSG00000087174	E045	0.0801319	0.0944389	1	12.548	0.692583	FALSE	FALSE
ENSMUSG00000006763	E003	0.0856563	0.107898	1	11.7301	0.691193	FALSE	FALSE
ENSMUSG00000022802	E003	0.0782249	0.0941775	1	12.8574	0.69022	FALSE	FALSE
ENSMUSG00000036834	E019	0.0959985	0.123685	1	10.4544	0.690112	FALSE	FALSE
ENSMUSG00000018820	E007	0.0948452	0.123395	1	10.5827	0.686838	FALSE	FALSE
ENSMUSG00000040734	E023	0.0383598	0.0116273	1	26.5406	0.686614	FALSE	FALSE
ENSMUSG00000033257	E017	0.0419946	0.0203344	1	24.1931	0.686026	FALSE	FALSE
ENSMUSG00000034621	E004	0.0879031	0.110746	1	11.4272	0.684693	FALSE	FALSE
ENSMUSG00000028245+ENSMUSG00000058945	E030	0.0424389	0.0251533	1	23.9343	0.682481	FALSE	FALSE
ENSMUSG00000006392	E026	0.064374	0.0664473	1	15.6631	0.681683	FALSE	FALSE
ENSMUSG00000044139+ENSMUSG00000030804	E005	0.0952189	0.129172	1	10.5408	0.681634	FALSE	FALSE
ENSMUSG00000020282	E015	0.0889802	0.113184	1	11.2874	0.681192	FALSE	FALSE
ENSMUSG00000020319	E027	0.0598646	0.0615995	1	16.861	0.681175	FALSE	FALSE
ENSMUSG00000023051	E023	0.0853893	0.107581	1	11.7671	0.680637	FALSE	FALSE
ENSMUSG00000042359	E006	0.0883576	0.111387	1	11.3678	0.680234	FALSE	FALSE
ENSMUSG00000026657+ENSMUSG00000069875	E006	0.078432	0.0849824	1	12.8231	0.679887	FALSE	FALSE
ENSMUSG00000031842	E031	0.090832	0.110847	1	11.055	0.679389	FALSE	FALSE
ENSMUSG00000022075	E004	0.0762796	0.0873949	1	13.1892	0.678349	FALSE	FALSE
ENSMUSG00000036545	E014	0.0524202	0.0452149	1	19.2973	0.678136	FALSE	FALSE
ENSMUSG00000042942	E009	0.0675509	0.0657314	1	14.9165	0.677277	FALSE	FALSE
ENSMUSG00000048330	E009	0.0717979	0.0856891	1	14.023	0.676777	FALSE	FALSE
ENSMUSG00000002963	E019	0.0755218	0.0882302	1	13.3232	0.676733	FALSE	FALSE
ENSMUSG00000060044	E009	0.0723031	0.00762198	1	13.9238	0.676392	FALSE	FALSE
ENSMUSG00000087437	E002	0.0929528	0.114166	1	10.8003	0.675424	FALSE	FALSE
ENSMUSG00000039844	E032	0.0771482	0.100307	1	13.039	0.675206	FALSE	FALSE
ENSMUSG00000026634	E017	0.093095	0.112638	1	13.708	0.674305	FALSE	FALSE
ENSMUSG00000018572	E014	0.0835056	0.105015	1	12.0355	0.674167	FALSE	FALSE
ENSMUSG00000036334	E004	0.0933906	0.138812	1	10.7492	0.67343	FALSE	FALSE
ENSMUSG00000031618	E003	0.0970213	0.149913	1	10.3432	0.673102	FALSE	FALSE
ENSMUSG00000030276+ENSMUSG00000079426	E019	0.0416244	0.026017	1	24.413	0.672205	FALSE	FALSE
ENSMUSG00000087396	E001	0.0850248	0.0861136	1	11.8181	0.671405	FALSE	FALSE
ENSMUSG00000022802	E004	0.0475181	0.0345094	1	21.3265	0.670092	FALSE	FALSE
ENSMUSG00000020023	E006	0.0861777	0.118091	1	11.6584	0.669409	FALSE	FALSE
ENSMUSG00000005674	E018	0.0931955	0.129316	1	10.7719	0.669266	FALSE	FALSE
ENSMUSG00000027605	E045	0.0489147	0.0338833	1	20.7062	0.6682	FALSE	FALSE
ENSMUSG00000029088	E014	0.051982	0.0486395	1	19.4628	0.667399	FALSE	FALSE
ENSMUSG00000054302	E017	0.0465506	0.035099	1	21.7785	0.666395	FALSE	FALSE
ENSMUSG00000015659	E002	0.0916925	0.114537	1	10.9502	0.665982	FALSE	FALSE
ENSMUSG00000022783	E019	0.0818847	0.101468	1	12.2764	0.665667	FALSE	FALSE
ENSMUSG00000005360	E012	0.149965	0.159475	1	13.5961	0.665499	FALSE	FALSE
ENSMUSG00000086622	E001	0.0845891	0.103312	1	11.8797	0.665426	FALSE	FALSE
ENSMUSG00000087694	E015	0.0653747	0.0777793	1	15.42	0.665213	FALSE	FALSE
ENSMUSG00000036661	E024	0.0735069	0.0911209	1	13.6929	0.66501	FALSE	FALSE
ENSMUSG00000038843	E002	0.0817457	0.119276	1	12.2975	0.662902	FALSE	FALSE
ENSMUSG00000058454	E007	0.0841136	0.111197	1	11.9475	0.662318	FALSE	FALSE
ENSMUSG00000003778	E025	0.0773649	0.0627974	1	24.905	0.662318	FALSE	FALSE
ENSMUSG00000027524	E004	0.0842774	0.12904	1	11.9241	0.661694	FALSE	FALSE
ENSMUSG00000028909	E011	0.0524848	0.0514488	1	19.2732	0.661184	FALSE	FALSE
ENSMUSG00000022477	E020	0.0610145	0.0698534	1	16.5384	0.661102	FALSE	FALSE
ENSMUSG00000042447	E010	0.146683	0.194611	1	13.5032	0.660492	FALSE	FALSE
ENSMUSG00000000275	E014	0.0939076	0.13522	1	10.6894	0.659096	FALSE	FALSE
ENSMUSG00000042284	E029	0.093963	0.127111	1	10.6831	0.65728	FALSE	FALSE
ENSMUSG00000028402	E014	0.0561195	0.0593057	1	18.0045	0.656701	FALSE	FALSE
ENSMUSG00000038122	E024	0.0830907	0.114906	1	12.0962	0.656481	FALSE	FALSE
ENSMUSG00000029673	E044	0.193183	0.175759	1	19.0204	0.655597	FALSE	FALSE
ENSMUSG00000031827	E007	0.0446146	0.0323623	1	22.743	0.655294	FALSE	FALSE
ENSMUSG00000030276+ENSMUSG00000079426	E021	0.0481118	0.0415312	1	21.0583	0.654978	FALSE	FALSE
ENSMUSG00000020362	E011	0.0682847	0.0884768	1	14.7541	0.654575	FALSE	FALSE
ENSMUSG00000014039	E032	0.0988412	0.149126	1	10.151	0.653459	FALSE	FALSE
ENSMUSG00000071350	E022	0.0807549	0.09889	1	12.4501	0.653404	FALSE	FALSE
ENSMUSG00000029828	E001	0.0708814	0.034492	1	21.0932	0.65334	FALSE	FALSE
ENSMUSG00000001986	E001	0.0561255	0.0594588	1	18.0026	0.652754	FALSE	FALSE
ENSMUSG00000031558	E033	0.0954789	0.141639	1	10.5118	0.65262	FALSE	FALSE
ENSMUSG00000039683	E035	0.0819799	0.11764	1	12.262	0.652339	FALSE	FALSE
ENSMUSG00000062908	E022	0.0850275	0.127345	1	11.8178	0.651629	FALSE	FALSE
ENSMUSG00000048537	E030	0.0625608	0.0514187	1	20.3635	0.651577	FALSE	FALSE
ENSMUSG00000033543	E016	0.0561146	0.0590957	1	18.0061	0.65122	FALSE	FALSE
ENSMUSG00000052331	E017	0.0478037	0.0323553	1	21.1967	0.651034	FALSE	FALSE
ENSMUSG00000048782	E013	0.0657854	0.0726664	1	15.3224	0.650473	FALSE	FALSE
ENSMUSG00000032966	E030	0.0807682	0.125551	1	12.448	0.6502	FALSE	FALSE
ENSMUSG00000028626	E021	0.0648431	0.0879008	1	15.5482	0.650106	FALSE	FALSE
ENSMUSG00000034773	E016	0.0945583	0.0669179	1	10.6152	0.649214	FALSE	FALSE
ENSMUSG00000022272	E021	0.0949868	0.152845	1	10.5668	0.648882	FALSE	FALSE
ENSMUSG00000038775	E015	0.0854639	0.116579	1	11.7568	0.648802	FALSE	FALSE
ENSMUSG00000036923	E005	0.0869216	0.115	1	11.5575	0.648607	FALSE	FALSE
ENSMUSG00000017760	E007	0.0473415	0.0427589	1	21.4076	0.648352	FALSE	FALSE
ENSMUSG00000032750	E013	0.0979315	0.13611	1	10.2461	0.648316	FALSE	FALSE
ENSMUSG00000010358	E007	0.0892024	0.121373	1	11.259	0.648229	FALSE	FALSE
ENSMUSG00000063894	E004	0.0494952	0.0458027	1	20.4589	0.646864	FALSE	FALSE
ENSMUSG00000048899	E006	0.071687	0.0816341	1	14.0449	0.646632	FALSE	FALSE
ENSMUSG00000014329	E022	0.0679072	0.0847039	1	14.8372	0.646567	FALSE	FALSE
ENSMUSG00000087555+ENSMUSG00000050211	E019	0.0840824	0.122935	1	11.952	0.645956	FALSE	FALSE
ENSMUSG00000078861	E001	0.0258954	0.00304196	1	39.7757	0.645061	FALSE	FALSE
ENSMUSG00000057421	E014	0.0644445	0.0735659	1	20.4612	0.644474	FALSE	FALSE
ENSMUSG00000034959	E002	0.0742629	0.0852782	1	13.5518	0.644471	FALSE	FALSE
ENSMUSG00000027281	E010	0.100042	0.160759	1	10.028	0.644021	FALSE	FALSE
ENSMUSG00000086363	E012	0.0757029	0.0892848	1	13.2909	0.643893	FALSE	FALSE
ENSMUSG00000024579	E005	0.0601197	0.0690136	1	16.7883	0.643874	FALSE	FALSE
ENSMUSG00000072082	E003	0.0629179	0.0643213	1	16.0309	0.643708	FALSE	FALSE
ENSMUSG00000026200	E010	0.0924076	0.133527	1	10.8646	0.643671	FALSE	FALSE
ENSMUSG00000029146	E021	0.0701593	0.100529	1	14.3547	0.643576	FALSE	FALSE
ENSMUSG00000055923	E001	0.0996988	0.175422	1	10.0629	0.642675	FALSE	FALSE
ENSMUSG00000030276+ENSMUSG00000079426	E020	0.0471387	0.0455924	1	21.5015	0.64045	FALSE	FALSE
ENSMUSG00000072770+ENSMUSG00000030330	E048	0.0451813	0.0421284	1	22.452	0.640007	FALSE	FALSE
ENSMUSG00000029862	E038	0.0373854	0.0190849	1	27.2494	0.638905	FALSE	FALSE
ENSMUSG00000024130	E015	0.0805897	0.119183	1	12.4759	0.638333	FALSE	FALSE
ENSMUSG00000004885	E001	0.0513404	0.0383722	1	19.7104	0.635826	FALSE	FALSE
ENSMUSG00000030287	E053	0.0471575	0.0438129	1	21.4928	0.635346	FALSE	FALSE
ENSMUSG00000025173	E013	0.100226	0.171825	1	10.0094	0.635316	FALSE	FALSE
ENSMUSG00000063804	E007	0.070114	0.0936493	1	14.3641	0.634876	FALSE	FALSE
ENSMUSG00000053581	E009	0.0673706	0.0797759	1	14.957	0.634491	FALSE	FALSE
ENSMUSG00000033170	E008	0.0637889	0.0786684	1	15.8088	0.634119	FALSE	FALSE
ENSMUSG00000000563	E008	0.0833784	0.0688415	1	31.8071	0.633644	FALSE	FALSE
ENSMUSG00000037509+ENSMUSG00000089955+ENSMUSG00000046858	E005	0.0548544	0.0660798	1	18.4267	0.633516	FALSE	FALSE
ENSMUSG00000026469	E010	0.0949696	0.160621	1	10.5687	0.633441	FALSE	FALSE
ENSMUSG00000037254	E021	0.0945228	0.196528	1	10.6192	0.632191	FALSE	FALSE
ENSMUSG00000022901	E011	0.0593552	0.0621751	1	17.0079	0.631233	FALSE	FALSE
ENSMUSG00000053253	E008	0.0533573	0.0439228	1	23.9737	0.631034	FALSE	FALSE
ENSMUSG00000019373	E003	0.069528	0.110334	1	14.4868	0.629433	FALSE	FALSE
ENSMUSG00000035530	E006	0.077497	0.113669	1	12.9796	0.629133	FALSE	FALSE
ENSMUSG00000042608	E017	0.0987582	0.169029	1	10.1596	0.628684	FALSE	FALSE
ENSMUSG00000028391	E016	0.0687332	0.0895199	1	14.6565	0.628154	FALSE	FALSE
ENSMUSG00000073158	E001	0.0763158	0.0984622	1	13.1829	0.62759	FALSE	FALSE
ENSMUSG00000022771	E024	0.0356678	0.0212186	1	28.5956	0.627326	FALSE	FALSE
ENSMUSG00000042671	E011	0.100053	0.158628	1	10.0269	0.627292	FALSE	FALSE
ENSMUSG00000052125	E011	0.0605608	0.0867642	1	16.6642	0.627222	FALSE	FALSE
ENSMUSG00000026047+ENSMUSG00000026049	E012	0.0663596	0.100068	1	15.188	0.626339	FALSE	FALSE
ENSMUSG00000090213+ENSMUSG00000089739+ENSMUSG00000078923	E028	0.0783577	0.118589	1	12.8354	0.626325	FALSE	FALSE
ENSMUSG00000032041	E003	0.0975022	0.126448	1	10.2917	0.626265	FALSE	FALSE
ENSMUSG00000028703	E004	0.0745121	0.122019	1	13.5059	0.626159	FALSE	FALSE
ENSMUSG00000038520	E014	0.0670085	0.0971311	1	15.0389	0.625784	FALSE	FALSE
ENSMUSG00000021694	E033	0.05289	0.0534513	1	19.1229	0.62547	FALSE	FALSE
ENSMUSG00000020079	E020	0.0906818	0.153465	1	11.0735	0.625274	FALSE	FALSE
ENSMUSG00000050315	E001	0.0212105	0.00272376	1	48.9507	0.625076	FALSE	FALSE
ENSMUSG00000052572	E028	0.0865404	0.146591	1	11.609	0.625046	FALSE	FALSE
ENSMUSG00000038178	E031	0.0364603	0.0220969	1	27.9583	0.624072	FALSE	FALSE
ENSMUSG00000000134	E038	0.0487328	0.0470412	1	20.785	0.624069	FALSE	FALSE
ENSMUSG00000053702	E054	0.10478	0.15383	1	14.508	0.622615	FALSE	FALSE
ENSMUSG00000071477	E011	0.0999238	0.192429	1	10.04	0.62245	FALSE	FALSE
ENSMUSG00000038122	E023	0.0746781	0.111093	1	13.4755	0.622373	FALSE	FALSE
ENSMUSG00000036435	E013	0.083825	0.158671	1	11.9891	0.621901	FALSE	FALSE
ENSMUSG00000070565	E008	0.0890936	0.174457	1	11.2729	0.621748	FALSE	FALSE
ENSMUSG00000041264	E011	0.0674864	0.0940805	1	14.931	0.621504	FALSE	FALSE
ENSMUSG00000031730	E001	0.0625084	0.0676346	1	21.2225	0.621121	FALSE	FALSE
ENSMUSG00000022500	E005	0.0922952	0.107127	1	16.219	0.621109	FALSE	FALSE
ENSMUSG00000073469	E001	0.0915623	0.0716422	1	16.1377	0.620546	FALSE	FALSE
ENSMUSG00000039934	E022	0.0743072	0.116807	1	13.5436	0.620415	FALSE	FALSE
ENSMUSG00000050944	E008	0.0938465	0.140621	1	10.6965	0.619959	FALSE	FALSE
ENSMUSG00000005161	E005	0.0901427	0.157277	1	11.1404	0.619876	FALSE	FALSE
ENSMUSG00000073405	E008	0.0979343	0.141089	1	10.2458	0.61977	FALSE	FALSE
ENSMUSG00000037313	E005	0.0532679	0.0591653	1	18.9849	0.619372	FALSE	FALSE
ENSMUSG00000000561+ENSMUSG00000074340	E030	0.0412304	0.0369147	1	24.6515	0.619186	FALSE	FALSE
ENSMUSG00000034601	E016	0.0611611	0.0853039	1	16.4982	0.619021	FALSE	FALSE
ENSMUSG00000052616	E014	0.0908083	0.149935	1	11.0579	0.617846	FALSE	FALSE
ENSMUSG00000032997+ENSMUSG00000026211	E010	0.0693738	0.10436	1	14.5194	0.617533	FALSE	FALSE
ENSMUSG00000031434	E008	0.0589535	0.0833138	1	17.1256	0.617505	FALSE	FALSE
ENSMUSG00000022044	E020	0.051368	0.0619066	1	19.6996	0.617056	FALSE	FALSE
ENSMUSG00000027006	E014	0.076499	0.129134	1	13.1509	0.616638	FALSE	FALSE
ENSMUSG00000053819	E023	0.0799872	0.0899346	1	26.0275	0.616445	FALSE	FALSE
ENSMUSG00000073406	E003	0.101231	0.112783	1	12.906	0.615948	FALSE	FALSE
ENSMUSG00000022836	E019	0.0550545	0.0695868	1	18.3586	0.615134	FALSE	FALSE
ENSMUSG00000020289	E018	0.066609	0.105921	1	15.1304	0.614108	FALSE	FALSE
ENSMUSG00000028859	E004	0.129406	0.259073	1	11.0754	0.614038	FALSE	FALSE
ENSMUSG00000028252	E017	0.0838802	0.0799997	1	26.5876	0.613986	FALSE	FALSE
ENSMUSG00000027936	E009	0.0662164	0.0981142	1	15.2213	0.613893	FALSE	FALSE
ENSMUSG00000026047+ENSMUSG00000026049	E013	0.0676542	0.107499	1	14.8934	0.613766	FALSE	FALSE
ENSMUSG00000036792	E009	0.08886	0.157395	1	11.3028	0.613439	FALSE	FALSE
ENSMUSG00000071644	E009	0.0677269	0.0995478	1	14.8772	0.613332	FALSE	FALSE
ENSMUSG00000034006	E003	0.0921619	0.155471	1	10.8939	0.613303	FALSE	FALSE
ENSMUSG00000055322	E036	0.0475209	0.0563707	1	21.3253	0.613156	FALSE	FALSE
ENSMUSG00000048752	E005	0.0841977	0.0869181	1	11.9355	0.613004	FALSE	FALSE
ENSMUSG00000018733	E001	0.0852576	0.154543	1	11.7855	0.611146	FALSE	FALSE
ENSMUSG00000035845	E020	0.0992969	0.176577	1	10.104	0.611066	FALSE	FALSE
ENSMUSG00000023911	E005	0.123518	0.13798	1	13.2164	0.610197	FALSE	FALSE
ENSMUSG00000059273	E002	0.0573626	0.0826431	1	17.6081	0.609884	FALSE	FALSE
ENSMUSG00000053510+ENSMUSG00000076444	E024	0.0528132	0.0640349	1	19.1512	0.609265	FALSE	FALSE
ENSMUSG00000021758	E009	0.0943314	0.134224	1	10.6409	0.609239	FALSE	FALSE
ENSMUSG00000003344	E005	0.0552715	0.0744066	1	18.2853	0.608391	FALSE	FALSE
ENSMUSG00000001627	E001	0.0630168	0.097598	1	16.0053	0.607883	FALSE	FALSE
ENSMUSG00000051557	E011	0.0911797	0.181703	1	11.0124	0.607396	FALSE	FALSE
ENSMUSG00000032649	E008	0.0479016	0.0504787	1	21.1525	0.607224	FALSE	FALSE
ENSMUSG00000042213	E005	0.0565958	0.0705049	1	17.8505	0.607131	FALSE	FALSE
ENSMUSG00000047473	E005	0.0670834	0.100461	1	15.0219	0.606745	FALSE	FALSE
ENSMUSG00000032261	E007	0.0923929	0.150779	1	10.8664	0.606598	FALSE	FALSE
ENSMUSG00000038679+ENSMUSG00000084458	E006	0.0846693	0.154658	1	11.878	0.605568	FALSE	FALSE
ENSMUSG00000025665	E013	0.0733522	0.130477	1	13.7221	0.605079	FALSE	FALSE
ENSMUSG00000041798	E008	0.091077	0.18998	1	11.025	0.604846	FALSE	FALSE
ENSMUSG00000078875	E008	0.0750754	0.110789	1	13.4033	0.604491	FALSE	FALSE
ENSMUSG00000027896	E013	0.0548143	0.0683363	1	18.4404	0.604404	FALSE	FALSE
ENSMUSG00000022360	E026	0.0401522	0.0352293	1	25.3286	0.604342	FALSE	FALSE
ENSMUSG00000020905	E001	0.0992179	0.169083	1	10.1121	0.604282	FALSE	FALSE
ENSMUSG00000040712	E024	0.0235959	0.0071446	1	43.8057	0.604267	FALSE	FALSE
ENSMUSG00000089759+ENSMUSG00000052676	E022	0.0736744	0.110586	1	15.5087	0.603907	FALSE	FALSE
ENSMUSG00000032997+ENSMUSG00000026211	E009	0.027784	0.0113779	1	36.9814	0.603783	FALSE	FALSE
ENSMUSG00000033676	E009	0.078314	0.125508	1	12.8426	0.603434	FALSE	FALSE
ENSMUSG00000024066	E021	0.0605257	0.106134	1	16.674	0.603419	FALSE	FALSE
ENSMUSG00000025885	E016	0.049126	0.0594286	1	20.6155	0.603385	FALSE	FALSE
ENSMUSG00000018068	E040	0.0819055	0.143652	1	12.2732	0.603294	FALSE	FALSE
ENSMUSG00000045039	E024	0.0960648	0.168658	1	10.4471	0.603259	FALSE	FALSE
ENSMUSG00000036915	E029	0.0837019	0.0987306	1	18.1235	0.60272	FALSE	FALSE
ENSMUSG00000026121	E002	0.0289052	0.0116844	1	35.5008	0.602436	FALSE	FALSE
ENSMUSG00000036372	E003	0.0919119	0.166527	1	11.4969	0.602169	FALSE	FALSE
ENSMUSG00000048120	E032	0.0760163	0.128395	1	13.2355	0.601595	FALSE	FALSE
ENSMUSG00000051550	E013	0.0906242	0.170572	1	11.0806	0.601208	FALSE	FALSE
ENSMUSG00000048537	E031	0.0260746	0.00932389	1	39.4926	0.600217	FALSE	FALSE
ENSMUSG00000071337	E021	0.0984082	0.12712	1	26.8339	0.6001	FALSE	FALSE
ENSMUSG00000040441	E012	0.0527053	0.0729988	1	19.1911	0.599823	FALSE	FALSE
ENSMUSG00000014791	E014	0.0640566	0.101492	1	15.7418	0.599559	FALSE	FALSE
ENSMUSG00000013973	E007	0.0862311	0.113861	1	14.8569	0.599518	FALSE	FALSE
ENSMUSG00000032596	E010	0.0843064	0.15805	1	11.9199	0.599363	FALSE	FALSE
ENSMUSG00000026042	E034	0.0952219	0.163248	1	10.5405	0.598906	FALSE	FALSE
ENSMUSG00000072082	E004	0.0695962	0.108642	1	14.4724	0.598735	FALSE	FALSE
ENSMUSG00000022537	E007	0.0931292	0.176966	1	10.7796	0.598628	FALSE	FALSE
ENSMUSG00000005397	E003	0.0675376	0.0965353	1	14.9195	0.598431	FALSE	FALSE
ENSMUSG00000089847+ENSMUSG00000030882	E050	0.0828272	0.147419	1	12.1351	0.598331	FALSE	FALSE
ENSMUSG00000017760	E050	0.0719731	0.131006	1	13.9884	0.598166	FALSE	FALSE
ENSMUSG00000020527	E012	0.0509003	0.0634055	1	19.8839	0.598006	FALSE	FALSE
ENSMUSG00000041975	E018	0.0702731	0.117281	1	14.3312	0.597854	FALSE	FALSE
ENSMUSG00000060152	E011	0.0651049	0.113895	1	15.4848	0.596363	FALSE	FALSE
ENSMUSG00000038280	E011	0.055155	0.085222	1	18.3246	0.595277	FALSE	FALSE
ENSMUSG00000041329	E011	0.0614339	0.0939134	1	16.4239	0.595191	FALSE	FALSE
ENSMUSG00000086965+ENSMUSG00000000884	E015	0.07653	0.127402	1	13.1456	0.595165	FALSE	FALSE
ENSMUSG00000087574	E003	0.0857813	0.158939	1	11.7128	0.594749	FALSE	FALSE
ENSMUSG00000028568	E006	0.0292823	0.0174881	1	35.0291	0.594413	FALSE	FALSE
ENSMUSG00000037788	E001	0.0854621	0.151535	1	11.757	0.593473	FALSE	FALSE
ENSMUSG00000035805	E012	0.0620616	0.0959387	1	16.2553	0.593365	FALSE	FALSE
ENSMUSG00000028798	E020	0.0378832	0.0360095	1	26.8826	0.593293	FALSE	FALSE
ENSMUSG00000007655	E018	0.0395624	0.0419549	1	25.715	0.593161	FALSE	FALSE
ENSMUSG00000037761	E008	0.0950929	0.192069	1	10.5549	0.592691	FALSE	FALSE
ENSMUSG00000039529	E010	0.0999605	0.200259	1	10.0363	0.59268	FALSE	FALSE
ENSMUSG00000006289	E001	0.0469329	0.0498407	1	21.5976	0.592277	FALSE	FALSE
ENSMUSG00000091398+ENSMUSG00000030609	E012	0.0201419	0.00337383	1	51.6694	0.592274	FALSE	FALSE
ENSMUSG00000061718	E010	0.048976	0.0782067	1	20.6798	0.592012	FALSE	FALSE
ENSMUSG00000039801	E053	0.0205657	0.00369617	1	52.4743	0.591282	FALSE	FALSE
ENSMUSG00000004356	E012	0.0306168	0.0181307	1	33.4561	0.590873	FALSE	FALSE
ENSMUSG00000090290	E013	0.0433328	0.0490629	1	23.4301	0.590797	FALSE	FALSE
ENSMUSG00000027201	E005	0.0890209	0.181258	1	11.2822	0.590423	FALSE	FALSE
ENSMUSG00000006728	E017	0.0776393	0.145189	1	12.9555	0.589815	FALSE	FALSE
ENSMUSG00000000308	E002	0.0950371	0.198349	1	10.5612	0.589793	FALSE	FALSE
ENSMUSG00000060445	E010	0.0980554	0.174968	1	10.2331	0.588854	FALSE	FALSE
ENSMUSG00000022550	E011	0.0986977	0.197603	1	10.1659	0.588257	FALSE	FALSE
ENSMUSG00000000555	E014	0.0942404	0.18047	1	10.6513	0.587825	FALSE	FALSE
ENSMUSG00000041762	E017	0.0582614	0.0843594	1	17.3322	0.587792	FALSE	FALSE
ENSMUSG00000034573	E027	0.038572	0.0366609	1	26.3911	0.587611	FALSE	FALSE
ENSMUSG00000025085	E017	0.0925431	0.178449	1	10.8486	0.587233	FALSE	FALSE
ENSMUSG00000073557	E014	0.0326737	0.00923884	1	78.6957	0.586732	FALSE	FALSE
ENSMUSG00000067242	E003	0.0763438	0.145308	1	13.178	0.58671	FALSE	FALSE
ENSMUSG00000034610	E048	0.069569	0.123861	1	14.4781	0.586705	FALSE	FALSE
ENSMUSG00000035910	E006	0.0710728	0.125841	1	14.1679	0.5866	FALSE	FALSE
ENSMUSG00000025498	E008	0.0669445	0.18219	1	15.0535	0.586544	FALSE	FALSE
ENSMUSG00000004885	E002	0.0636082	0.0868341	1	15.8544	0.586443	FALSE	FALSE
ENSMUSG00000042225	E005	0.0981685	0.162577	1	10.2212	0.586174	FALSE	FALSE
ENSMUSG00000071226	E022	0.0968867	0.192228	1	10.3577	0.58604	FALSE	FALSE
ENSMUSG00000071042	E001	0.074968	0.139733	1	13.4228	0.585837	FALSE	FALSE
ENSMUSG00000052544	E005	0.066086	0.122809	1	15.2517	0.585629	FALSE	FALSE
ENSMUSG00000006763	E002	0.0655514	0.122628	1	15.3779	0.585619	FALSE	FALSE
ENSMUSG00000060985	E012	0.0809307	0.128848	1	12.4227	0.585504	FALSE	FALSE
ENSMUSG00000026095	E001	0.0814928	0.166981	1	12.3361	0.585459	FALSE	FALSE
ENSMUSG00000086067	E001	0.0782726	0.106338	1	12.8495	0.5849	FALSE	FALSE
ENSMUSG00000089847+ENSMUSG00000030882	E033	0.0609469	0.0994138	1	16.5571	0.584835	FALSE	FALSE
ENSMUSG00000087202	E002	0.0902273	0.132257	1	11.1298	0.584827	FALSE	FALSE
ENSMUSG00000035864	E016	0.0342465	0.018221	1	41.9198	0.584771	FALSE	FALSE
ENSMUSG00000020709	E006	0.0412516	0.0415781	1	24.6385	0.584565	FALSE	FALSE
ENSMUSG00000025511	E014	0.0869054	0.170224	1	11.5597	0.58453	FALSE	FALSE
ENSMUSG00000045629	E008	0.0774166	0.153648	1	12.9932	0.582944	FALSE	FALSE
ENSMUSG00000037355	E013	0.0712268	0.131012	1	14.1368	0.581056	FALSE	FALSE
ENSMUSG00000020230+ENSMUSG00000076068	E028	0.0309352	0.0167813	1	33.8778	0.581021	FALSE	FALSE
ENSMUSG00000025485	E031	0.0973689	0.194024	1	10.3059	0.580692	FALSE	FALSE
ENSMUSG00000032118	E022	0.11486	0.0977307	1	167.315	0.580508	FALSE	FALSE
ENSMUSG00000051550	E014	0.0919017	0.18811	1	10.925	0.580314	FALSE	FALSE
ENSMUSG00000035086	E039	0.090067	0.180401	1	11.1498	0.580314	FALSE	FALSE
ENSMUSG00000039328	E007	0.0844085	0.158307	1	11.9054	0.580284	FALSE	FALSE
ENSMUSG00000029154	E022	0.0892126	0.165522	1	11.2577	0.580157	FALSE	FALSE
ENSMUSG00000034282	E015	0.068503	0.112265	1	14.7064	0.579934	FALSE	FALSE
ENSMUSG00000052085	E036	0.0896399	0.179377	1	11.2035	0.579893	FALSE	FALSE
ENSMUSG00000056919	E029	0.0518299	0.083901	1	19.521	0.579625	FALSE	FALSE
ENSMUSG00000001127	E028	0.0881315	0.167919	1	11.3972	0.578774	FALSE	FALSE
ENSMUSG00000055491	E018	0.0564248	0.0981825	1	17.9055	0.578029	FALSE	FALSE
ENSMUSG00000057842+ENSMUSG00000056552+ENSMUSG00000078995	E001	0.0997064	0.195106	1	10.0621	0.577974	FALSE	FALSE
ENSMUSG00000025142	E017	0.0944533	0.183052	1	10.6271	0.577183	FALSE	FALSE
ENSMUSG00000062110	E002	0.0845839	0.180007	1	11.8804	0.577065	FALSE	FALSE
ENSMUSG00000028211	E008	0.0944709	0.233319	1	10.6251	0.576954	FALSE	FALSE
ENSMUSG00000028601	E004	0.0965641	0.193289	1	10.3926	0.57604	FALSE	FALSE
ENSMUSG00000061533	E027	0.0881463	0.168424	1	11.3953	0.576027	FALSE	FALSE
ENSMUSG00000016356	E035	0.0990377	0.221515	1	10.1306	0.575944	FALSE	FALSE
ENSMUSG00000051022	E007	0.0665709	0.112871	1	15.1391	0.575853	FALSE	FALSE
ENSMUSG00000028454	E022	0.069277	0.131601	1	14.54	0.575535	FALSE	FALSE
ENSMUSG00000015202	E005	0.0917761	0.180965	1	10.9402	0.575289	FALSE	FALSE
ENSMUSG00000032480	E055	0.0676874	0.126562	1	14.886	0.57448	FALSE	FALSE
ENSMUSG00000032024	E012	0.0529138	0.0806738	1	19.1142	0.573655	FALSE	FALSE
ENSMUSG00000023800	E009	0.0822781	0.173926	1	12.217	0.573505	FALSE	FALSE
ENSMUSG00000005360	E013	0.081094	0.148604	1	12.3974	0.573126	FALSE	FALSE
ENSMUSG00000044501	E003	0.0796823	0.14976	1	12.6196	0.572955	FALSE	FALSE
ENSMUSG00000005150	E034	0.0734269	0.13598	1	13.708	0.572943	FALSE	FALSE
ENSMUSG00000025246	E010	0.0759975	0.155972	1	13.2388	0.572854	FALSE	FALSE
ENSMUSG00000034987	E001	0.0857897	0.163935	1	11.7116	0.572585	FALSE	FALSE
ENSMUSG00000029910	E002	0.0823572	0.166719	1	12.2052	0.572562	FALSE	FALSE
ENSMUSG00000025909	E018	0.0600929	0.110709	1	16.7959	0.57243	FALSE	FALSE
ENSMUSG00000049303	E012	0.0605242	0.0726184	1	22.6565	0.572325	FALSE	FALSE
ENSMUSG00000041245	E003	0.0385133	0.0440557	1	26.4322	0.572324	FALSE	FALSE
ENSMUSG00000015090	E012	0.101724	0.0973009	1	182.815	0.572194	FALSE	FALSE
ENSMUSG00000014329	E020	0.0840236	0.17642	1	11.9605	0.572119	FALSE	FALSE
ENSMUSG00000038524	E007	0.0580307	0.0827789	1	17.4022	0.572108	FALSE	FALSE
ENSMUSG00000057751	E011	0.0686363	0.140806	1	14.6775	0.571726	FALSE	FALSE
ENSMUSG00000025268	E038	0.0487213	0.0697139	1	20.7899	0.571685	FALSE	FALSE
ENSMUSG00000022884+ENSMUSG00000064382+ENSMUSG00000064880+ENSMUSG00000088524+ENSMUSG00000087935+ENSMUSG00000065208	E051	0.0846906	0.175876	1	11.8653	0.571617	FALSE	FALSE
ENSMUSG00000029108	E003	0.0337339	0.0333259	1	30.2798	0.571371	FALSE	FALSE
ENSMUSG00000033590	E005	0.0820602	0.152314	1	12.2498	0.571241	FALSE	FALSE
ENSMUSG00000031853	E004	0.0936359	0.190923	1	10.7207	0.571181	FALSE	FALSE
ENSMUSG00000078762+ENSMUSG00000036733	E032	0.0389616	0.047491	1	26.1209	0.570513	FALSE	FALSE
ENSMUSG00000087341	E004	0.0946269	0.130844	1	10.6074	0.570486	FALSE	FALSE
ENSMUSG00000052105	E009	0.0992234	0.21233	1	10.1115	0.570381	FALSE	FALSE
ENSMUSG00000041949	E011	0.0516515	0.0809442	1	19.5896	0.570363	FALSE	FALSE
ENSMUSG00000009995	E056	0.0986655	0.20581	1	10.1692	0.570153	FALSE	FALSE
ENSMUSG00000046441	E001	0.0918542	0.172101	1	10.9308	0.570117	FALSE	FALSE
ENSMUSG00000001173	E012	0.160445	0.278548	1	12.3642	0.569877	FALSE	FALSE
ENSMUSG00000020564	E020	0.0701739	0.143106	1	14.3517	0.56964	FALSE	FALSE
ENSMUSG00000021493	E010	0.140018	0.237784	1	11.2592	0.56945	FALSE	FALSE
ENSMUSG00000071337	E017	0.0806627	0.158569	1	12.4645	0.569332	FALSE	FALSE
ENSMUSG00000030854	E033	0.0963197	0.215657	1	10.4192	0.568944	FALSE	FALSE
ENSMUSG00000028614	E006	0.0340007	0.032384	1	30.0358	0.568447	FALSE	FALSE
ENSMUSG00000063810	E004	0.0722213	0.131946	1	13.9397	0.568422	FALSE	FALSE
ENSMUSG00000018476	E025	0.0396897	0.0395012	1	25.6306	0.568218	FALSE	FALSE
ENSMUSG00000055322	E035	0.0450594	0.07144	1	22.5139	0.568012	FALSE	FALSE
ENSMUSG00000000811	E004	0.0842182	0.18585	1	11.9326	0.567965	FALSE	FALSE
ENSMUSG00000064405+ENSMUSG00000085385+ENSMUSG00000064995	E008	0.0988107	0.214839	1	10.1541	0.567797	FALSE	FALSE
ENSMUSG00000031583	E026	0.0687422	0.123024	1	14.6546	0.567794	FALSE	FALSE
ENSMUSG00000072082	E005	0.0833741	0.171699	1	12.0547	0.567328	FALSE	FALSE
ENSMUSG00000026490	E041	0.0230298	0.00963398	1	44.9263	0.567087	FALSE	FALSE
ENSMUSG00000079364	E011	0.100207	0.154933	1	10.0114	0.566756	FALSE	FALSE
ENSMUSG00000039671	E048	0.0525844	0.0870767	1	19.236	0.566535	FALSE	FALSE
ENSMUSG00000074766	E005	0.0492087	0.0739224	1	20.5802	0.566503	FALSE	FALSE
ENSMUSG00000042408+ENSMUSG00000070737	E022	0.0507046	0.0821375	1	19.962	0.56628	FALSE	FALSE
ENSMUSG00000078762+ENSMUSG00000036733	E034	0.0470139	0.0735382	1	21.5597	0.566272	FALSE	FALSE
ENSMUSG00000029780	E015	0.0851281	0.170881	1	11.8036	0.566175	FALSE	FALSE
ENSMUSG00000019470	E014	0.0985395	0.2241	1	10.1823	0.565916	FALSE	FALSE
ENSMUSG00000029675	E021	0.0741328	0.147961	1	13.5759	0.565536	FALSE	FALSE
ENSMUSG00000029334	E022	0.0372599	0.0397354	1	27.3434	0.565527	FALSE	FALSE
ENSMUSG00000055322	E034	0.0372444	0.0422973	1	27.3551	0.565449	FALSE	FALSE
ENSMUSG00000043962	E027	0.0756513	0.155847	1	13.3001	0.565102	FALSE	FALSE
ENSMUSG00000031644	E029	0.0416559	0.0541007	1	24.3941	0.565058	FALSE	FALSE
ENSMUSG00000003824	E011	0.0611559	0.0936196	1	16.4996	0.565027	FALSE	FALSE
ENSMUSG00000056941	E003	0.084537	0.181906	1	11.8871	0.564858	FALSE	FALSE
ENSMUSG00000061882+ENSMUSG00000023106	E018	0.0857841	0.199705	1	11.7124	0.564705	FALSE	FALSE
ENSMUSG00000063681	E012	0.0726905	0.123428	1	13.8486	0.564191	FALSE	FALSE
ENSMUSG00000041708	E004	0.0591457	0.105761	1	17.0691	0.56399	FALSE	FALSE
ENSMUSG00000039660	E026	0.0736148	0.153611	1	13.6726	0.563676	FALSE	FALSE
ENSMUSG00000060227	E019	0.0678961	0.148928	1	14.8397	0.56344	FALSE	FALSE
ENSMUSG00000023286	E019	0.128278	0.220108	1	12.8074	0.563276	FALSE	FALSE
ENSMUSG00000022948	E019	0.087108	0.186453	1	11.5325	0.563192	FALSE	FALSE
ENSMUSG00000030329	E006	0.0892112	0.198163	1	11.2579	0.563182	FALSE	FALSE
ENSMUSG00000039410	E010	0.0857627	0.185937	1	11.7154	0.562742	FALSE	FALSE
ENSMUSG00000056260	E025	0.0969919	0.215126	1	10.3463	0.562612	FALSE	FALSE
ENSMUSG00000036452+ENSMUSG00000073576	E049	0.0780464	0.177095	1	12.8872	0.561688	FALSE	FALSE
ENSMUSG00000027575	E029	0.0611767	0.120278	1	16.4939	0.561605	FALSE	FALSE
ENSMUSG00000026200	E021	0.0563868	0.0938167	1	17.9178	0.56152	FALSE	FALSE
ENSMUSG00000043822	E028	0.0703127	0.131028	1	14.323	0.561372	FALSE	FALSE
ENSMUSG00000028164	E029	0.0583609	0.0968238	1	17.3022	0.561349	FALSE	FALSE
ENSMUSG00000051550	E015	0.0963523	0.213854	1	10.4157	0.561055	FALSE	FALSE
ENSMUSG00000031618	E004	0.0460621	0.0719651	1	22.0141	0.561029	FALSE	FALSE
ENSMUSG00000000134	E035	0.0889446	0.19928	1	11.292	0.560713	FALSE	FALSE
ENSMUSG00000000561+ENSMUSG00000074340	E035	0.0568921	0.0882624	1	17.7561	0.560354	FALSE	FALSE
ENSMUSG00000075122	E009	0.0547255	0.0297605	1	18.4708	0.560183	FALSE	FALSE
ENSMUSG00000036646	E012	0.074918	0.154567	1	13.4318	0.56016	FALSE	FALSE
ENSMUSG00000073409	E003	0.0786814	0.194946	1	12.782	0.560099	FALSE	FALSE
ENSMUSG00000081375+ENSMUSG00000001964	E003	0.0988537	0.218235	1	10.1497	0.560074	FALSE	FALSE
ENSMUSG00000017774	E055	0.0469365	0.0772815	1	21.596	0.560014	FALSE	FALSE
ENSMUSG00000002835	E010	0.0619469	0.104884	1	16.2858	0.56	FALSE	FALSE
ENSMUSG00000024529	E001	0.0689918	0.0394063	1	14.6009	0.559713	FALSE	FALSE
ENSMUSG00000049488	E003	0.0403925	0.0543307	1	25.1745	0.559467	FALSE	FALSE
ENSMUSG00000041471	E001	0.0582597	0.101398	1	17.3327	0.559123	FALSE	FALSE
ENSMUSG00000028072	E004	0.0896976	0.210889	1	11.1962	0.558726	FALSE	FALSE
ENSMUSG00000021645	E002	0.0735076	0.160894	1	13.6928	0.558576	FALSE	FALSE
ENSMUSG00000010505	E015	0.0990783	0.20365	1	10.1265	0.558312	FALSE	FALSE
ENSMUSG00000027242	E021	0.0725728	0.159643	1	13.8714	0.558278	FALSE	FALSE
ENSMUSG00000057457	E001	0.0535864	0.0225369	1	19.3748	0.558112	FALSE	FALSE
ENSMUSG00000010044	E001	0.0881447	0.189032	1	11.3955	0.557342	FALSE	FALSE
ENSMUSG00000017417	E007	0.0585782	0.10035	1	17.237	0.557262	FALSE	FALSE
ENSMUSG00000035456	E008	0.0703953	0.144413	1	14.306	0.557111	FALSE	FALSE
ENSMUSG00000034551	E008	0.0776031	0.165599	1	12.9617	0.556979	FALSE	FALSE
ENSMUSG00000020838	E011	0.0758586	0.321717	1	13.2633	0.556587	FALSE	FALSE
ENSMUSG00000026851	E009	0.0957891	0.133626	1	30.3324	0.556584	FALSE	FALSE
ENSMUSG00000029029	E002	0.0967195	0.218189	1	10.3757	0.556494	FALSE	FALSE
ENSMUSG00000026814+ENSMUSG00000026817	E022	0.0162669	0.00245303	1	64.6987	0.556459	FALSE	FALSE
ENSMUSG00000038816	E013	0.0905731	0.196904	1	11.0869	0.55645	FALSE	FALSE
ENSMUSG00000006728	E018	0.0636959	0.127372	1	15.8322	0.55621	FALSE	FALSE
ENSMUSG00000026814+ENSMUSG00000026817	E044	0.011531	0.000353454	1	93.5221	0.556177	FALSE	FALSE
ENSMUSG00000080683+ENSMUSG00000087376+ENSMUSG00000080352+ENSMUSG00000045411	E006	0.0647026	0.127429	1	15.5824	0.556161	FALSE	FALSE
ENSMUSG00000042942	E010	0.0785313	0.153988	1	12.8067	0.556052	FALSE	FALSE
ENSMUSG00000054874	E008	0.092428	0.208471	1	10.8622	0.556017	FALSE	FALSE
ENSMUSG00000020570	E005	0.0917263	0.209499	1	10.9461	0.555999	FALSE	FALSE
ENSMUSG00000028125	E039	0.0991451	0.209466	1	10.1196	0.555855	FALSE	FALSE
ENSMUSG00000013833	E011	0.0650746	0.131289	1	15.4921	0.554963	FALSE	FALSE
ENSMUSG00000057440	E013	0.0581846	0.101296	1	17.3555	0.55427	FALSE	FALSE
ENSMUSG00000005410	E016	0.0673419	0.134712	1	14.9634	0.553903	FALSE	FALSE
ENSMUSG00000028842	E021	0.0735295	0.15942	1	13.6886	0.553399	FALSE	FALSE
ENSMUSG00000042918	E022	0.0638788	0.112661	1	15.7863	0.552969	FALSE	FALSE
ENSMUSG00000037355	E016	0.0449013	0.0518079	1	24.2033	0.552956	FALSE	FALSE
ENSMUSG00000031792	E002	0.0445709	0.0667447	1	22.7658	0.552884	FALSE	FALSE
ENSMUSG00000024542	E028	0.0713929	0.147062	1	14.1035	0.552869	FALSE	FALSE
ENSMUSG00000041741	E009	0.0937637	0.202035	1	10.706	0.552715	FALSE	FALSE
ENSMUSG00000040701	E010	0.0362133	0.0459618	1	28.1538	0.552513	FALSE	FALSE
ENSMUSG00000066438	E011	0.0428252	0.0627503	1	23.7138	0.552159	FALSE	FALSE
ENSMUSG00000039452	E004	0.0437782	0.0623589	1	23.1867	0.551062	FALSE	FALSE
ENSMUSG00000003810	E046	0.0453128	0.069234	1	22.3855	0.550779	FALSE	FALSE
ENSMUSG00000062006	E011	0.0856626	0.19069	1	11.7292	0.550515	FALSE	FALSE
ENSMUSG00000024135	E004	0.0263215	0.016629	1	39.1089	0.550331	FALSE	FALSE
ENSMUSG00000026319	E028	0.0435642	0.0718211	1	23.303	0.550305	FALSE	FALSE
ENSMUSG00000066438	E012	0.0583176	0.12176	1	17.3153	0.550126	FALSE	FALSE
ENSMUSG00000092050	E001	0.0672565	0.0693091	1	14.9827	0.54978	FALSE	FALSE
ENSMUSG00000015970	E016	0.0673054	0.159243	1	14.9717	0.549362	FALSE	FALSE
ENSMUSG00000038102	E012	0.143577	0.229393	1	15.1784	0.548553	FALSE	FALSE
ENSMUSG00000057637	E013	0.0632826	0.114347	1	15.9371	0.548208	FALSE	FALSE
ENSMUSG00000052331	E016	0.0536185	0.0938844	1	18.8587	0.548116	FALSE	FALSE
ENSMUSG00000020402	E014	0.03721	0.0310512	1	42.1046	0.548006	FALSE	FALSE
ENSMUSG00000022552	E025	0.0719755	0.163628	1	13.9879	0.547925	FALSE	FALSE
ENSMUSG00000042942	E008	0.0675243	0.139861	1	14.9225	0.547869	FALSE	FALSE
ENSMUSG00000084786	E024	0.095799	0.22101	1	10.4764	0.547388	FALSE	FALSE
ENSMUSG00000027411	E046	0.0530699	0.104407	1	19.057	0.546336	FALSE	FALSE
ENSMUSG00000066440	E040	0.0654364	0.128512	1	15.4053	0.546288	FALSE	FALSE
ENSMUSG00000047419	E005	0.0954982	0.213477	1	10.5097	0.54613	FALSE	FALSE
ENSMUSG00000089847+ENSMUSG00000030882	E041	0.0709044	0.152809	1	14.202	0.545512	FALSE	FALSE
ENSMUSG00000041974	E004	0.0886449	0.197952	1	11.3305	0.545505	FALSE	FALSE
ENSMUSG00000031170	E008	0.0700823	0.260045	1	14.3707	0.544884	FALSE	FALSE
ENSMUSG00000078350	E014	0.0996663	0.239128	1	10.0662	0.544663	FALSE	FALSE
ENSMUSG00000060152	E012	0.0620348	0.133214	1	16.2624	0.54451	FALSE	FALSE
ENSMUSG00000024400	E008	0.07788	0.192941	1	12.915	0.544484	FALSE	FALSE
ENSMUSG00000024451	E027	0.0920305	0.193746	1	10.9096	0.544471	FALSE	FALSE
ENSMUSG00000068394	E002	0.0983819	0.216928	1	10.1988	0.543784	FALSE	FALSE
ENSMUSG00000031971	E001	0.0759322	0.188168	1	13.2503	0.543782	FALSE	FALSE
ENSMUSG00000063524	E024	0.0997305	0.233536	1	10.0596	0.543595	FALSE	FALSE
ENSMUSG00000004947	E012	0.060889	0.116765	1	16.573	0.543406	FALSE	FALSE
ENSMUSG00000043090	E005	0.054299	0.0991761	1	18.6184	0.542846	FALSE	FALSE
ENSMUSG00000020886	E009	0.0516967	0.101192	1	19.5722	0.54271	FALSE	FALSE
ENSMUSG00000057751	E032	0.0686776	0.13547	1	14.6686	0.542665	FALSE	FALSE
ENSMUSG00000042747	E001	0.0623652	0.129608	1	16.175	0.542635	FALSE	FALSE
ENSMUSG00000040365	E014	0.0750798	0.180924	1	13.4026	0.542494	FALSE	FALSE
ENSMUSG00000029385	E013	0.0924379	0.212804	1	10.8611	0.542381	FALSE	FALSE
ENSMUSG00000026812	E035	0.0373598	0.0569624	1	27.2685	0.542165	FALSE	FALSE
ENSMUSG00000020773+ENSMUSG00000054517	E014	0.0723305	0.167034	1	13.9184	0.541693	FALSE	FALSE
ENSMUSG00000033768	E020	0.0324616	0.00997105	1	101.532	0.541371	FALSE	FALSE
ENSMUSG00000041879	E036	0.0867934	0.0917795	1	133.381	0.541148	FALSE	FALSE
ENSMUSG00000032514	E019	0.0886137	0.239098	1	11.3346	0.541052	FALSE	FALSE
ENSMUSG00000020128	E025	0.044067	0.0746046	1	23.0316	0.540773	FALSE	FALSE
ENSMUSG00000033705	E001	0.0805583	0.177325	1	12.4808	0.540749	FALSE	FALSE
ENSMUSG00000034842	E016	0.0737921	0.155265	1	13.6393	0.540747	FALSE	FALSE
ENSMUSG00000024507	E028	0.0990212	0.246387	1	10.1323	0.540684	FALSE	FALSE
ENSMUSG00000017978	E034	0.0623929	0.137377	1	16.1677	0.540575	FALSE	FALSE
ENSMUSG00000044328	E015	0.0918795	0.220285	1	10.9277	0.540484	FALSE	FALSE
ENSMUSG00000028041	E038	0.0949729	0.2254	1	10.5684	0.540394	FALSE	FALSE
ENSMUSG00000020019	E010	0.0469925	0.0865574	1	21.5697	0.540281	FALSE	FALSE
ENSMUSG00000040174	E016	0.0821917	0.164641	1	12.23	0.540274	FALSE	FALSE
ENSMUSG00000055471	E004	0.0549213	0.116049	1	18.4039	0.540245	FALSE	FALSE
ENSMUSG00000030268	E029	0.137012	0.273919	1	12.3595	0.540172	FALSE	FALSE
ENSMUSG00000030249	E037	0.0860594	0.213434	1	11.6746	0.540007	FALSE	FALSE
ENSMUSG00000027130+ENSMUSG00000027132	E052	0.0496589	0.0989151	1	20.3902	0.539954	FALSE	FALSE
ENSMUSG00000036555	E009	0.0811654	0.18262	1	12.3864	0.53984	FALSE	FALSE
ENSMUSG00000057897	E013	0.0502241	0.0999948	1	20.1565	0.539163	FALSE	FALSE
ENSMUSG00000042292	E018	0.0538401	0.100624	1	18.7797	0.539115	FALSE	FALSE
ENSMUSG00000024972	E003	0.0991242	0.129425	1	10.1217	0.539033	FALSE	FALSE
ENSMUSG00000022146	E015	0.0957389	0.239192	1	10.483	0.538991	FALSE	FALSE
ENSMUSG00000028973	E019	0.0752881	0.18935	1	13.365	0.538914	FALSE	FALSE
ENSMUSG00000041375	E025	0.0722799	0.163799	1	13.9283	0.538901	FALSE	FALSE
ENSMUSG00000040594	E018	0.0906333	0.221036	1	11.0795	0.538679	FALSE	FALSE
ENSMUSG00000030249	E030	0.0651851	0.152716	1	15.4655	0.538504	FALSE	FALSE
ENSMUSG00000028293	E007	0.073754	0.171697	1	13.6465	0.538447	FALSE	FALSE
ENSMUSG00000021196	E026	0.0297092	0.016211	1	52.0792	0.53826	FALSE	FALSE
ENSMUSG00000034573	E026	0.0762239	0.168079	1	13.199	0.537893	FALSE	FALSE
ENSMUSG00000080683+ENSMUSG00000087376+ENSMUSG00000080352+ENSMUSG00000045411	E005	0.0652757	0.141181	1	15.4437	0.537893	FALSE	FALSE
ENSMUSG00000048924	E012	0.0591689	0.0215411	1	17.0623	0.537794	FALSE	FALSE
ENSMUSG00000026604	E022	0.0393985	0.0459762	1	25.8245	0.537706	FALSE	FALSE
ENSMUSG00000049313	E035	0.051466	0.102371	1	19.6615	0.537644	FALSE	FALSE
ENSMUSG00000021806	E015	0.0702722	0.180922	1	14.3314	0.537616	FALSE	FALSE
ENSMUSG00000038271	E003	0.0599117	0.125365	1	16.8475	0.537574	FALSE	FALSE
ENSMUSG00000001435	E045	0.0588906	0.137059	1	17.1442	0.537159	FALSE	FALSE
ENSMUSG00000040990	E046	0.0760846	0.183129	1	13.2234	0.537116	FALSE	FALSE
ENSMUSG00000043531	E006	0.0677776	0.153626	1	14.866	0.536997	FALSE	FALSE
ENSMUSG00000034647	E014	0.0617593	0.139541	1	16.3361	0.536885	FALSE	FALSE
ENSMUSG00000020697	E018	0.0929249	0.223249	1	10.8036	0.536652	FALSE	FALSE
ENSMUSG00000087403	E009	0.0674013	0.133119	1	14.9501	0.536517	FALSE	FALSE
ENSMUSG00000032374	E010	0.0771957	0.171922	1	13.0309	0.536192	FALSE	FALSE
ENSMUSG00000090247+ENSMUSG00000025350	E005	0.0311221	0.035979	1	32.8967	0.536127	FALSE	FALSE
ENSMUSG00000062960	E013	0.0319554	0.053149	1	32.0139	0.535991	FALSE	FALSE
ENSMUSG00000005161	E016	0.0794765	0.183349	1	12.6526	0.535824	FALSE	FALSE
ENSMUSG00000039536	E010	0.0799872	0.16904	1	14.7335	0.535822	FALSE	FALSE
ENSMUSG00000010122	E004	0.0949497	0.253079	1	10.571	0.535548	FALSE	FALSE
ENSMUSG00000036862	E007	0.0439955	0.0814515	1	23.0698	0.535375	FALSE	FALSE
ENSMUSG00000055128	E011	0.0310389	0.0308453	1	32.9875	0.535284	FALSE	FALSE
ENSMUSG00000036661	E025	0.0607252	0.128172	1	16.6184	0.535019	FALSE	FALSE
ENSMUSG00000032558+ENSMUSG00000090150	E010	0.0568575	0.11326	1	17.7671	0.534804	FALSE	FALSE
ENSMUSG00000056763	E028	0.0490418	0.102937	1	20.6515	0.534701	FALSE	FALSE
ENSMUSG00000037773	E012	0.0351384	0.0506691	1	29.0378	0.534394	FALSE	FALSE
ENSMUSG00000031174+ENSMUSG00000090084	E026	0.068795	0.119705	1	23.0482	0.534358	FALSE	FALSE
ENSMUSG00000003235	E019	0.0581197	0.128508	1	17.3751	0.534321	FALSE	FALSE
ENSMUSG00000024558	E011	0.0698173	0.153788	1	14.426	0.534312	FALSE	FALSE
ENSMUSG00000040532	E003	0.0675282	0.142665	1	14.9216	0.534161	FALSE	FALSE
ENSMUSG00000068323	E015	0.127528	0.264423	1	11.2467	0.533757	FALSE	FALSE
ENSMUSG00000029790	E013	0.0847175	0.192937	1	11.8615	0.533703	FALSE	FALSE
ENSMUSG00000047021	E005	0.0582368	0.141925	1	17.3396	0.533559	FALSE	FALSE
ENSMUSG00000024135	E017	0.0515591	0.0987158	1	19.6253	0.533532	FALSE	FALSE
ENSMUSG00000027698	E001	0.0521037	0.109975	1	19.4166	0.533509	FALSE	FALSE
ENSMUSG00000040850	E057	0.0923939	0.224682	1	10.8663	0.533478	FALSE	FALSE
ENSMUSG00000018661	E015	0.0804895	0.188348	1	12.4916	0.53346	FALSE	FALSE
ENSMUSG00000057098+ENSMUSG00000078561	E016	0.0686074	0.156441	1	14.6838	0.533349	FALSE	FALSE
ENSMUSG00000037355	E015	0.0496526	0.0761898	1	20.3928	0.532848	FALSE	FALSE
ENSMUSG00000034165	E001	0.0874177	0.207728	1	11.4913	0.532408	FALSE	FALSE
ENSMUSG00000045973+ENSMUSG00000090906	E001	0.0508733	0.111666	1	19.8947	0.532063	FALSE	FALSE
ENSMUSG00000031425	E003	0.0524302	0.0760598	1	19.2936	0.53176	FALSE	FALSE
ENSMUSG00000006567	E022	0.0947927	0.239714	1	10.5887	0.531715	FALSE	FALSE
ENSMUSG00000081375+ENSMUSG00000001964	E004	0.096715	0.235587	1	10.3762	0.531533	FALSE	FALSE
ENSMUSG00000028976	E014	0.0961398	0.21292	1	10.4389	0.531334	FALSE	FALSE
ENSMUSG00000028958	E006	0.0704786	0.163403	1	14.2889	0.531315	FALSE	FALSE
ENSMUSG00000036995	E015	0.0868573	0.199606	1	11.5662	0.531054	FALSE	FALSE
ENSMUSG00000040712	E025	0.0279128	0.0261313	1	39.6316	0.531015	FALSE	FALSE
ENSMUSG00000080683+ENSMUSG00000087376+ENSMUSG00000080352+ENSMUSG00000045411	E007	0.064506	0.143786	1	15.6306	0.530948	FALSE	FALSE
ENSMUSG00000030057	E001	0.0573399	0.128596	1	17.6152	0.530821	FALSE	FALSE
ENSMUSG00000031618	E007	0.071106	0.168513	1	14.1612	0.530763	FALSE	FALSE
ENSMUSG00000009734	E001	0.0676715	0.130378	1	14.8896	0.530656	FALSE	FALSE
ENSMUSG00000012017	E010	0.0463998	0.0705141	1	21.8507	0.53047	FALSE	FALSE
ENSMUSG00000048200	E023	0.0687845	0.163542	1	14.6455	0.530355	FALSE	FALSE
ENSMUSG00000035258	E019	0.0653767	0.153951	1	15.4195	0.530258	FALSE	FALSE
ENSMUSG00000061904	E002	0.0460303	0.0830183	1	22.0296	0.530127	FALSE	FALSE
ENSMUSG00000071324	E027	0.0595041	0.118766	1	16.9647	0.530073	FALSE	FALSE
ENSMUSG00000020697	E017	0.0225456	0.013062	1	45.9314	0.529769	FALSE	FALSE
ENSMUSG00000022750	E010	0.0760984	0.182622	1	13.221	0.529757	FALSE	FALSE
ENSMUSG00000024136	E015	0.168531	0.434322	1	11.1181	0.529724	FALSE	FALSE
ENSMUSG00000030588	E001	0.0876975	0.212926	1	11.4542	0.529207	FALSE	FALSE
ENSMUSG00000033389	E019	0.035501	0.053021	1	28.7334	0.529132	FALSE	FALSE
ENSMUSG00000024769	E034	0.0507466	0.0907811	1	19.9452	0.529086	FALSE	FALSE
ENSMUSG00000001376	E012	0.0901672	0.22499	1	11.1373	0.528981	FALSE	FALSE
ENSMUSG00000061882+ENSMUSG00000023106	E030	0.0647212	0.15202	1	15.5779	0.528712	FALSE	FALSE
ENSMUSG00000089846+ENSMUSG00000090061	E004	0.085319	0.204468	1	11.777	0.52843	FALSE	FALSE
ENSMUSG00000046169	E005	0.0959994	0.219589	1	10.4543	0.527941	FALSE	FALSE
ENSMUSG00000057421	E015	0.0880834	0.134645	1	62.7599	0.527769	FALSE	FALSE
ENSMUSG00000046854	E010	0.0414102	0.0723417	1	24.5421	0.527547	FALSE	FALSE
ENSMUSG00000054321	E002	0.0799256	0.206561	1	12.5807	0.527254	FALSE	FALSE
ENSMUSG00000025907	E054	0.0245474	0.0180397	1	42.0432	0.527022	FALSE	FALSE
ENSMUSG00000028111	E002	0.0863074	0.19732	1	11.6407	0.526816	FALSE	FALSE
ENSMUSG00000033088	E013	0.0688955	0.142643	1	14.6216	0.526807	FALSE	FALSE
ENSMUSG00000038644	E005	0.0894895	0.212119	1	11.2225	0.526796	FALSE	FALSE
ENSMUSG00000027893	E023	0.0480659	0.0915477	1	21.0788	0.526411	FALSE	FALSE
ENSMUSG00000028573	E044	0.0887803	0.221528	1	11.3131	0.526361	FALSE	FALSE
ENSMUSG00000029510+ENSMUSG00000075593	E037	0.0621198	0.1481	1	16.2398	0.52591	FALSE	FALSE
ENSMUSG00000064128	E001	0.086003	0.216436	1	11.6823	0.525861	FALSE	FALSE
ENSMUSG00000035139	E002	0.0775543	0.205055	1	12.9699	0.525384	FALSE	FALSE
ENSMUSG00000034543	E028	0.0803399	0.18896	1	13.2844	0.52501	FALSE	FALSE
ENSMUSG00000061882+ENSMUSG00000023106	E033	0.0469293	0.0886696	1	21.5993	0.524982	FALSE	FALSE
ENSMUSG00000030960	E001	0.0374225	0.060851	1	27.2217	0.524797	FALSE	FALSE
ENSMUSG00000028072	E003	0.0743822	0.202997	1	13.5298	0.524727	FALSE	FALSE
ENSMUSG00000031441	E036	0.0670099	0.171529	1	15.0386	0.524684	FALSE	FALSE
ENSMUSG00000033557	E009	0.0473816	0.0912041	1	21.3892	0.524625	FALSE	FALSE
ENSMUSG00000050240	E004	0.0924101	0.213534	1	10.8644	0.524606	FALSE	FALSE
ENSMUSG00000031358	E001	0.094235	0.240515	1	10.6519	0.52457	FALSE	FALSE
ENSMUSG00000055322	E032	0.0337661	0.0489286	1	30.2502	0.524549	FALSE	FALSE
ENSMUSG00000028100	E006	0.0588015	0.138309	1	17.1706	0.524486	FALSE	FALSE
ENSMUSG00000022543	E002	0.0968957	0.218605	1	10.3567	0.52447	FALSE	FALSE
ENSMUSG00000070394	E007	0.0428628	0.0804472	1	23.6925	0.524309	FALSE	FALSE
ENSMUSG00000084915	E011	0.0888984	0.198002	1	11.2979	0.523855	FALSE	FALSE
ENSMUSG00000021461	E024	0.0980114	0.235502	1	10.2377	0.523744	FALSE	FALSE
ENSMUSG00000064036	E008	0.0685052	0.16099	1	16.7611	0.523674	FALSE	FALSE
ENSMUSG00000034485	E015	0.0696047	0.162251	1	14.4706	0.523623	FALSE	FALSE
ENSMUSG00000039285	E023	0.0427516	0.0830401	1	23.7555	0.523592	FALSE	FALSE
ENSMUSG00000018412	E028	0.0435416	0.0914787	1	23.3153	0.523505	FALSE	FALSE
ENSMUSG00000003438	E010	0.0852773	0.222382	1	11.7828	0.523359	FALSE	FALSE
ENSMUSG00000026814+ENSMUSG00000026817	E035	0.0126941	0.00120404	1	84.2985	0.52324	FALSE	FALSE
ENSMUSG00000028626	E017	0.0987685	0.259054	1	10.1585	0.523107	FALSE	FALSE
ENSMUSG00000022272	E011	0.0539193	0.124634	1	18.7517	0.52301	FALSE	FALSE
ENSMUSG00000088921+ENSMUSG00000028811	E018	0.064192	0.153318	1	15.7081	0.52296	FALSE	FALSE
ENSMUSG00000042104	E026	0.0353762	0.0546457	1	28.8375	0.522886	FALSE	FALSE
ENSMUSG00000028034	E025	0.0209822	0.011972	1	49.5073	0.522832	FALSE	FALSE
ENSMUSG00000001870	E040	0.0608789	0.131499	1	16.5758	0.522584	FALSE	FALSE
ENSMUSG00000006154	E022	0.0494218	0.0764605	1	20.4898	0.521975	FALSE	FALSE
ENSMUSG00000029994	E003	0.0860285	0.217621	1	11.6788	0.521954	FALSE	FALSE
ENSMUSG00000036879	E052	0.0432889	0.0745926	1	23.4543	0.52191	FALSE	FALSE
ENSMUSG00000057969	E013	0.0788912	0.195959	1	12.7476	0.521902	FALSE	FALSE
ENSMUSG00000028467	E009	0.0923415	0.243816	1	10.8725	0.521311	FALSE	FALSE
ENSMUSG00000035112	E031	0.0900648	0.216362	1	11.1501	0.521293	FALSE	FALSE
ENSMUSG00000047454	E011	0.0946531	0.217725	1	12.4803	0.521125	FALSE	FALSE
ENSMUSG00000032478	E028	0.0552974	0.114214	1	18.2766	0.521061	FALSE	FALSE
ENSMUSG00000036199	E005	0.0799741	0.204786	1	12.573	0.520923	FALSE	FALSE
ENSMUSG00000066440	E039	0.0547088	0.107056	1	18.4766	0.520752	FALSE	FALSE
ENSMUSG00000049119	E008	0.0406974	0.0775206	1	24.9816	0.52068	FALSE	FALSE
ENSMUSG00000002129	E017	0.0333135	0.0479067	1	30.6726	0.520659	FALSE	FALSE
ENSMUSG00000031378	E006	0.0250751	0.0186674	1	41.1254	0.52038	FALSE	FALSE
ENSMUSG00000058135	E006	0.040279	0.0811555	1	25.247	0.520305	FALSE	FALSE
ENSMUSG00000022369	E021	0.0844098	0.190097	1	11.9052	0.51977	FALSE	FALSE
ENSMUSG00000040952	E017	0.0335818	0.0523446	1	30.4208	0.519747	FALSE	FALSE
ENSMUSG00000043858+ENSMUSG00000074141	E023	0.0927012	0.229495	1	10.8299	0.519518	FALSE	FALSE
ENSMUSG00000024871+ENSMUSG00000024869	E010	0.0980379	0.171584	1	10.2349	0.51932	FALSE	FALSE
ENSMUSG00000037313	E006	0.0658028	0.170102	1	15.3183	0.519245	FALSE	FALSE
ENSMUSG00000067276	E006	0.0881296	0.213828	1	11.3975	0.519145	FALSE	FALSE
ENSMUSG00000066191	E021	0.0399592	0.0657263	1	25.4538	0.518928	FALSE	FALSE
ENSMUSG00000033705	E002	0.0644394	0.15192	1	15.647	0.518887	FALSE	FALSE
ENSMUSG00000017760	E016	0.054518	0.129744	1	18.5423	0.518539	FALSE	FALSE
ENSMUSG00000004947	E011	0.0892067	0.209417	1	11.2585	0.518487	FALSE	FALSE
ENSMUSG00000022272	E024	0.0845771	0.197208	1	11.8814	0.518186	FALSE	FALSE
ENSMUSG00000052563	E004	0.0799649	0.195277	1	12.5745	0.518039	FALSE	FALSE
ENSMUSG00000026213	E015	0.0586529	0.145107	1	17.2147	0.517816	FALSE	FALSE
ENSMUSG00000036099+ENSMUSG00000065607	E019	0.115201	0.249227	1	13.5454	0.517781	FALSE	FALSE
ENSMUSG00000036948+ENSMUSG00000091964	E021	0.0822224	0.205659	1	12.2254	0.517662	FALSE	FALSE
ENSMUSG00000064453+ENSMUSG00000058558	E010	0.0821633	0.22367	1	12.2343	0.51761	FALSE	FALSE
ENSMUSG00000041734	E011	0.0669156	0.142964	1	15.0601	0.5176	FALSE	FALSE
ENSMUSG00000026987	E054	0.0403189	0.0767523	1	25.2215	0.5176	FALSE	FALSE
ENSMUSG00000034729	E006	0.0554835	0.12939	1	18.2143	0.517439	FALSE	FALSE
ENSMUSG00000066113	E035	0.0709393	0.155412	1	14.1949	0.517381	FALSE	FALSE
ENSMUSG00000033788	E061	0.0943235	0.230629	1	10.6418	0.517363	FALSE	FALSE
ENSMUSG00000039041	E026	0.0798686	0.21705	1	12.5898	0.5173	FALSE	FALSE
ENSMUSG00000031111	E018	0.0477967	0.0767369	1	21.1998	0.517294	FALSE	FALSE
ENSMUSG00000086059+ENSMUSG00000022702	E008	0.0285216	0.0349572	1	35.9938	0.517075	FALSE	FALSE
ENSMUSG00000036676	E021	0.0642106	0.16292	1	15.7035	0.516816	FALSE	FALSE
ENSMUSG00000023806	E010	0.0622637	0.140458	1	16.2018	0.5167	FALSE	FALSE
ENSMUSG00000030254	E005	0.0851109	0.2321	1	11.8061	0.516543	FALSE	FALSE
ENSMUSG00000053460	E005	0.0672454	0.165196	1	14.9852	0.516492	FALSE	FALSE
ENSMUSG00000032744	E008	0.073532	0.163472	1	13.6882	0.516487	FALSE	FALSE
ENSMUSG00000015970	E015	0.0530153	0.143089	1	19.077	0.516427	FALSE	FALSE
ENSMUSG00000026814+ENSMUSG00000026817	E033	0.00915096	0.000158302	1	120.5	0.516302	FALSE	FALSE
ENSMUSG00000061882+ENSMUSG00000023106	E019	0.0395479	0.0737382	1	25.7247	0.516243	FALSE	FALSE
ENSMUSG00000020153	E004	0.059811	0.144232	1	16.8763	0.516201	FALSE	FALSE
ENSMUSG00000019846	E014	0.0863657	0.215013	1	11.6327	0.516119	FALSE	FALSE
ENSMUSG00000035258	E012	0.0762927	0.149118	1	13.1869	0.515974	FALSE	FALSE
ENSMUSG00000035469	E009	0.0639731	0.169091	1	15.7627	0.515849	FALSE	FALSE
ENSMUSG00000057751	E020	0.0827291	0.226291	1	12.1497	0.515598	FALSE	FALSE
ENSMUSG00000003863	E008	0.0555288	0.129254	1	18.1992	0.515529	FALSE	FALSE
ENSMUSG00000033728	E028	0.0581069	0.137484	1	17.379	0.51552	FALSE	FALSE
ENSMUSG00000030534	E012	0.0953098	0.258348	1	10.5307	0.515285	FALSE	FALSE
ENSMUSG00000035953	E016	0.0770068	0.192845	1	13.0632	0.51528	FALSE	FALSE
ENSMUSG00000031226	E005	0.092384	0.240051	1	10.8675	0.515215	FALSE	FALSE
ENSMUSG00000085583	E003	0.0659021	0.116335	1	15.2949	0.514836	FALSE	FALSE
ENSMUSG00000016346	E033	0.0773649	0.190568	1	14.5243	0.514723	FALSE	FALSE
ENSMUSG00000022094	E015	0.0342904	0.0587866	1	29.7752	0.514653	FALSE	FALSE
ENSMUSG00000028049	E017	0.0274345	0.0291084	1	37.4685	0.514455	FALSE	FALSE
ENSMUSG00000058740	E022	0.0886851	0.232296	1	11.3254	0.514353	FALSE	FALSE
ENSMUSG00000028312	E020	0.0468786	0.0929869	1	21.6232	0.514256	FALSE	FALSE
ENSMUSG00000022836	E032	0.0366986	0.0592041	1	27.7722	0.514123	FALSE	FALSE
ENSMUSG00000021702	E009	0.0476038	0.127426	1	21.2874	0.513952	FALSE	FALSE
ENSMUSG00000027778	E034	0.0648663	0.170832	1	15.5426	0.513808	FALSE	FALSE
ENSMUSG00000071415	E011	0.063287	0.168819	1	15.936	0.513705	FALSE	FALSE
ENSMUSG00000001827	E019	0.0771945	0.23568	1	13.0311	0.513685	FALSE	FALSE
ENSMUSG00000033379	E029	0.0982082	0.251842	1	10.217	0.513459	FALSE	FALSE
ENSMUSG00000002055	E028	0.087188	0.199624	1	11.5219	0.513379	FALSE	FALSE
ENSMUSG00000001435	E013	0.083743	0.205264	1	12.001	0.513341	FALSE	FALSE
ENSMUSG00000073856	E012	0.0952149	0.231403	1	10.5413	0.513151	FALSE	FALSE
ENSMUSG00000030207	E023	0.0863037	0.242374	1	11.6412	0.513145	FALSE	FALSE
ENSMUSG00000062542	E002	0.0417954	0.0689561	1	24.3109	0.513135	FALSE	FALSE
ENSMUSG00000017210+ENSMUSG00000088169	E050	0.0623747	0.152426	1	16.1725	0.513062	FALSE	FALSE
ENSMUSG00000001418	E005	0.072047	0.193345	1	13.9739	0.512864	FALSE	FALSE
ENSMUSG00000046185	E002	0.0396098	0.065317	1	25.6835	0.512434	FALSE	FALSE
ENSMUSG00000027993	E018	0.025741	0.0271236	1	40.023	0.512322	FALSE	FALSE
ENSMUSG00000040714	E020	0.0618078	0.135557	1	16.323	0.512267	FALSE	FALSE
ENSMUSG00000070357	E013	0.0698793	0.17954	1	14.413	0.512192	FALSE	FALSE
ENSMUSG00000024937	E009	0.0765715	0.21035	1	13.1384	0.512042	FALSE	FALSE
ENSMUSG00000048349	E001	0.0875907	0.182754	1	11.4683	0.511946	FALSE	FALSE
ENSMUSG00000040441	E008	0.041175	0.0737027	1	24.6854	0.511827	FALSE	FALSE
ENSMUSG00000031583	E006	0.0604971	0.0904463	1	25.7263	0.511776	FALSE	FALSE
ENSMUSG00000001506	E054	0.0688061	0.186592	1	14.6408	0.511711	FALSE	FALSE
ENSMUSG00000054321	E014	0.0884899	0.21668	1	11.3506	0.511449	FALSE	FALSE
ENSMUSG00000026814+ENSMUSG00000026817	E045	0.0125351	0.00146761	1	85.4506	0.5113	FALSE	FALSE
ENSMUSG00000022973	E038	0.0866193	0.234728	1	11.5983	0.511165	FALSE	FALSE
ENSMUSG00000041762	E018	0.0298967	0.0379084	1	34.2869	0.51099	FALSE	FALSE
ENSMUSG00000090100+ENSMUSG00000027284	E011	0.0889567	0.237125	1	11.2904	0.510942	FALSE	FALSE
ENSMUSG00000034371	E019	0.0792129	0.21082	1	12.6952	0.510897	FALSE	FALSE
ENSMUSG00000073664	E021	0.0571599	0.154594	1	17.6716	0.510802	FALSE	FALSE
ENSMUSG00000033721	E010	0.0452227	0.0922327	1	22.431	0.510684	FALSE	FALSE
ENSMUSG00000041144	E022	0.0853217	0.237953	1	11.7766	0.510289	FALSE	FALSE
ENSMUSG00000033282	E018	0.0350611	0.0625574	1	29.1034	0.51023	FALSE	FALSE
ENSMUSG00000057778	E007	0.0416109	0.0715701	1	24.421	0.510212	FALSE	FALSE
ENSMUSG00000004356	E029	0.0457584	0.101105	1	22.1631	0.510202	FALSE	FALSE
ENSMUSG00000039001	E012	0.0822006	0.226033	1	12.2287	0.510119	FALSE	FALSE
ENSMUSG00000024974	E033	0.0408061	0.0741147	1	24.9136	0.5098	FALSE	FALSE
ENSMUSG00000020231	E002	0.0331519	0.0497242	1	30.8263	0.509713	FALSE	FALSE
ENSMUSG00000048279	E017	0.0671197	0.192239	1	15.0137	0.509674	FALSE	FALSE
ENSMUSG00000025192	E012	0.0631384	0.137804	1	15.9741	0.509324	FALSE	FALSE
ENSMUSG00000028850	E007	0.0568886	0.141074	1	17.7572	0.509185	FALSE	FALSE
ENSMUSG00000006471	E037	0.04584	0.0927213	1	22.1229	0.509095	FALSE	FALSE
ENSMUSG00000002845	E029	0.0646565	0.153404	1	15.5937	0.509076	FALSE	FALSE
ENSMUSG00000031932	E004	0.0833182	0.211059	1	12.0629	0.509064	FALSE	FALSE
ENSMUSG00000001366	E015	0.0785874	0.213489	1	12.7974	0.508999	FALSE	FALSE
ENSMUSG00000003344	E019	0.0304015	0.0470331	1	33.7002	0.508878	FALSE	FALSE
ENSMUSG00000026748	E019	0.0404569	0.0729059	1	25.1335	0.508439	FALSE	FALSE
ENSMUSG00000038047	E010	0.0622043	0.155952	1	16.2175	0.50843	FALSE	FALSE
ENSMUSG00000032997+ENSMUSG00000026211	E052	0.123758	0.286012	1	11.8739	0.508288	FALSE	FALSE
ENSMUSG00000019990	E018	0.0680521	0.170867	1	14.8052	0.507801	FALSE	FALSE
ENSMUSG00000039810	E011	0.0769284	0.211118	1	13.0767	0.507753	FALSE	FALSE
ENSMUSG00000044700	E023	0.0849224	0.24441	1	11.8325	0.507736	FALSE	FALSE
ENSMUSG00000074406	E006	0.078215	0.223111	1	12.8591	0.50773	FALSE	FALSE
ENSMUSG00000046603	E003	0.0814027	0.198755	1	12.3499	0.50761	FALSE	FALSE
ENSMUSG00000041797	E024	0.0798266	0.206913	1	12.5965	0.507471	FALSE	FALSE
ENSMUSG00000034902	E032	0.0266772	0.03145	1	38.5693	0.507403	FALSE	FALSE
ENSMUSG00000041740	E022	0.0368239	0.0666392	1	27.6753	0.507291	FALSE	FALSE
ENSMUSG00000021549	E001	0.0802508	0.218699	1	12.5292	0.507235	FALSE	FALSE
ENSMUSG00000035545	E023	0.0164624	0.0060701	1	63.8859	0.507109	FALSE	FALSE
ENSMUSG00000040084	E024	0.0952327	0.227332	1	10.5393	0.507093	FALSE	FALSE
ENSMUSG00000057315	E005	0.0800159	0.197556	1	12.5664	0.506896	FALSE	FALSE
ENSMUSG00000061099	E011	0.0701127	0.185637	1	14.3644	0.50683	FALSE	FALSE
ENSMUSG00000025348	E010	0.0318218	0.0467633	1	32.1523	0.506604	FALSE	FALSE
ENSMUSG00000022890	E006	0.0765293	0.195876	1	13.1457	0.506495	FALSE	FALSE
ENSMUSG00000004113	E028	0.0733418	0.20911	1	13.7241	0.506093	FALSE	FALSE
ENSMUSG00000053199	E006	0.123934	0.237435	1	27.8434	0.506082	FALSE	FALSE
ENSMUSG00000034037	E004	0.0301579	0.0364803	1	33.9808	0.505849	FALSE	FALSE
ENSMUSG00000022555	E032	0.0590835	0.151118	1	17.0873	0.505808	FALSE	FALSE
ENSMUSG00000026113	E038	0.0586643	0.147389	1	17.2113	0.505781	FALSE	FALSE
ENSMUSG00000000902	E014	0.0612829	0.152142	1	16.4649	0.505576	FALSE	FALSE
ENSMUSG00000008200	E029	0.0338866	0.053175	1	30.1397	0.505544	FALSE	FALSE
ENSMUSG00000042272	E014	0.131055	0.313886	1	11.2411	0.505472	FALSE	FALSE
ENSMUSG00000032740	E038	0.0485503	0.111703	1	20.8646	0.505414	FALSE	FALSE
ENSMUSG00000015090	E004	0.0602051	0.049749	1	533.597	0.505139	FALSE	FALSE
ENSMUSG00000064037	E027	0.0545307	0.129901	1	18.5379	0.504766	FALSE	FALSE
ENSMUSG00000022710	E002	0.0667101	0.182645	1	15.1071	0.504756	FALSE	FALSE
ENSMUSG00000006763	E004	0.0335731	0.0516696	1	30.4289	0.504484	FALSE	FALSE
ENSMUSG00000059475	E028	0.0474081	0.0957034	1	21.377	0.504445	FALSE	FALSE
ENSMUSG00000027893	E017	0.0190955	0.00462967	1	85.4379	0.504208	FALSE	FALSE
ENSMUSG00000029123	E002	0.0977979	0.212949	1	12.0894	0.504078	FALSE	FALSE
ENSMUSG00000064177	E008	0.0939057	0.254371	1	10.6896	0.504074	FALSE	FALSE
ENSMUSG00000050334+ENSMUSG00000065424	E001	0.0269999	0.031171	1	38.0925	0.503513	FALSE	FALSE
ENSMUSG00000027523	E007	0.0950046	0.221423	1	15.7365	0.503466	FALSE	FALSE
ENSMUSG00000033099	E002	0.0454818	0.104948	1	22.3006	0.503132	FALSE	FALSE
ENSMUSG00000025964	E013	0.0432474	0.0839325	1	23.4773	0.503111	FALSE	FALSE
ENSMUSG00000033845	E002	0.0777218	0.219023	1	12.9416	0.503091	FALSE	FALSE
ENSMUSG00000063972	E003	0.0502971	0.109962	1	20.1267	0.503087	FALSE	FALSE
ENSMUSG00000056919	E028	0.0416819	0.0852682	1	24.3785	0.502942	FALSE	FALSE
ENSMUSG00000002205	E016	0.0953495	0.254583	1	10.5262	0.502605	FALSE	FALSE
ENSMUSG00000031290	E015	0.0564795	0.156854	1	17.8879	0.502266	FALSE	FALSE
ENSMUSG00000023942	E043	0.0794003	0.217941	1	12.6649	0.50222	FALSE	FALSE
ENSMUSG00000009292	E008	0.0554065	0.132338	1	18.2401	0.50211	FALSE	FALSE
ENSMUSG00000031786	E003	0.0587913	0.140943	1	17.1736	0.502103	FALSE	FALSE
ENSMUSG00000041797	E015	0.0638671	0.190239	1	15.7892	0.501626	FALSE	FALSE
ENSMUSG00000026814+ENSMUSG00000026817	E037	0.00831953	9.97e-05	1	134.004	0.501537	FALSE	FALSE
ENSMUSG00000068205	E039	0.0277697	0.0356314	1	37.0011	0.501515	FALSE	FALSE
ENSMUSG00000066113	E034	0.072127	0.156317	1	13.9582	0.501138	FALSE	FALSE
ENSMUSG00000022844	E001	0.131423	0.252053	1	12.0703	0.501135	FALSE	FALSE
ENSMUSG00000043411	E044	0.12771	0.246777	1	16.7169	0.501126	FALSE	FALSE
ENSMUSG00000028145	E008	0.0742278	0.1823	1	13.5583	0.500737	FALSE	FALSE
ENSMUSG00000025465	E005	0.0362169	0.0673531	1	28.151	0.50072	FALSE	FALSE
ENSMUSG00000020814	E003	0.0783963	0.214542	1	12.829	0.500703	FALSE	FALSE
ENSMUSG00000014747	E006	0.0991345	0.243606	1	10.1207	0.500634	FALSE	FALSE
ENSMUSG00000079410	E007	0.0964183	0.242563	1	10.4085	0.500469	FALSE	FALSE
ENSMUSG00000010505	E029	0.0376089	0.0694507	1	27.0835	0.500418	FALSE	FALSE
ENSMUSG00000079019+ENSMUSG00000031805	E012	0.0731054	0.185305	1	13.769	0.500373	FALSE	FALSE
ENSMUSG00000031994	E003	0.0803411	0.200047	1	12.5149	0.50031	FALSE	FALSE
ENSMUSG00000003778	E031	0.0741742	0.206113	1	13.5682	0.500307	FALSE	FALSE
ENSMUSG00000042616	E001	0.061179	0.165559	1	16.4933	0.500126	FALSE	FALSE
ENSMUSG00000028402	E021	0.0512994	0.122696	1	19.7265	0.50011	FALSE	FALSE
ENSMUSG00000020799	E008	0.0660381	0.180677	1	15.263	0.500015	FALSE	FALSE
ENSMUSG00000005506	E026	0.0531205	0.132848	1	19.0385	0.499947	FALSE	FALSE
ENSMUSG00000036898	E017	0.0335905	0.0550564	1	30.4127	0.49994	FALSE	FALSE
ENSMUSG00000026814+ENSMUSG00000026817	E036	0.0129973	0.000837062	1	122.36	0.499597	FALSE	FALSE
ENSMUSG00000026941+ENSMUSG00000036504	E004	0.0862329	0.234775	1	11.6508	0.499495	FALSE	FALSE
ENSMUSG00000025665	E012	0.0550871	0.148686	1	18.3476	0.499493	FALSE	FALSE
ENSMUSG00000036826+ENSMUSG00000078765	E048	0.0336227	0.0602198	1	30.3827	0.499478	FALSE	FALSE
ENSMUSG00000089847+ENSMUSG00000030882	E056	0.129947	0.305618	1	10.5447	0.499065	FALSE	FALSE
ENSMUSG00000000561+ENSMUSG00000074340	E036	0.080102	0.192505	1	12.5527	0.498993	FALSE	FALSE
ENSMUSG00000024524	E007	0.0495485	0.108834	1	20.4364	0.49899	FALSE	FALSE
ENSMUSG00000056900	E026	0.158578	0.325414	1	12.9585	0.498966	FALSE	FALSE
ENSMUSG00000033460	E019	0.080169	0.230045	1	12.5421	0.49878	FALSE	FALSE
ENSMUSG00000044365	E001	0.0667611	0.170747	1	15.0954	0.498764	FALSE	FALSE
ENSMUSG00000057147	E017	0.0808825	0.216729	1	12.4302	0.498759	FALSE	FALSE
ENSMUSG00000004933	E010	0.0557222	0.14847	1	18.135	0.498619	FALSE	FALSE
ENSMUSG00000004105	E005	0.117979	0.244095	1	12.0968	0.498501	FALSE	FALSE
ENSMUSG00000088378+ENSMUSG00000000827	E023	0.0487418	0.116578	1	20.781	0.498133	FALSE	FALSE
ENSMUSG00000003161	E012	0.0554125	0.131311	1	18.238	0.498008	FALSE	FALSE
ENSMUSG00000048930	E014	0.0751213	0.203326	1	13.3951	0.49768	FALSE	FALSE
ENSMUSG00000026814+ENSMUSG00000026817	E042	0.0121146	0.0016815	1	88.6548	0.497537	FALSE	FALSE
ENSMUSG00000022012	E006	0.0792871	0.217574	1	12.6832	0.497477	FALSE	FALSE
ENSMUSG00000032198	E050	0.065024	0.171411	1	15.5043	0.497371	FALSE	FALSE
ENSMUSG00000029127	E020	0.0702565	0.204971	1	14.3346	0.497367	FALSE	FALSE
ENSMUSG00000049728	E010	0.0567416	0.14171	1	17.8039	0.497291	FALSE	FALSE
ENSMUSG00000029471	E005	0.0648118	0.111603	1	31.19	0.497275	FALSE	FALSE
ENSMUSG00000037509+ENSMUSG00000089955+ENSMUSG00000046858	E011	0.0624929	0.179434	1	16.1415	0.497239	FALSE	FALSE
ENSMUSG00000027291	E017	0.0968008	0.272925	1	10.3669	0.497111	FALSE	FALSE
ENSMUSG00000034563+ENSMUSG00000089865	E007	0.0724502	0.191727	1	13.8951	0.497027	FALSE	FALSE
ENSMUSG00000027977	E010	0.0755253	0.222009	1	13.3226	0.496997	FALSE	FALSE
ENSMUSG00000001504	E023	0.0892385	0.225495	1	11.2544	0.496826	FALSE	FALSE
ENSMUSG00000038122	E027	0.0555605	0.141079	1	18.1886	0.496708	FALSE	FALSE
ENSMUSG00000024926	E017	0.0704858	0.20187	1	14.2874	0.496635	FALSE	FALSE
ENSMUSG00000041945	E006	0.0573057	0.129785	1	17.6259	0.496407	FALSE	FALSE
ENSMUSG00000019487	E002	0.0896623	0.232196	1	11.2007	0.496262	FALSE	FALSE
ENSMUSG00000025815	E020	0.0957152	0.25673	1	10.4856	0.496223	FALSE	FALSE
ENSMUSG00000028284	E003	0.0860479	0.246966	1	11.6761	0.496203	FALSE	FALSE
ENSMUSG00000036086	E008	0.0759063	0.205359	1	13.2549	0.495913	FALSE	FALSE
ENSMUSG00000089847+ENSMUSG00000030882	E043	0.0665408	0.176104	1	15.1461	0.495849	FALSE	FALSE
ENSMUSG00000025409	E023	0.0521539	0.134498	1	19.3976	0.495838	FALSE	FALSE
ENSMUSG00000055897	E029	0.0660054	0.177162	1	15.2706	0.495633	FALSE	FALSE
ENSMUSG00000015092	E011	0.105779	0.195759	1	24.5441	0.495512	FALSE	FALSE
ENSMUSG00000022272	E023	0.0739161	0.196909	1	13.6162	0.495462	FALSE	FALSE
ENSMUSG00000045284	E004	0.0569397	0.14849	1	17.741	0.495453	FALSE	FALSE
ENSMUSG00000090210+ENSMUSG00000028102	E057	0.0881231	0.254633	1	11.3983	0.495402	FALSE	FALSE
ENSMUSG00000040557	E011	0.0700598	0.176754	1	14.3754	0.495353	FALSE	FALSE
ENSMUSG00000019790	E017	0.0504844	0.125759	1	20.0507	0.49534	FALSE	FALSE
ENSMUSG00000072647+ENSMUSG00000029454	E014	0.06758	0.173762	1	14.91	0.495126	FALSE	FALSE
ENSMUSG00000059602	E012	0.13104	0.311864	1	10.0334	0.494998	FALSE	FALSE
ENSMUSG00000019494	E018	0.0536575	0.139072	1	18.8447	0.494802	FALSE	FALSE
ENSMUSG00000005204	E019	0.0392999	0.0685533	1	32.0446	0.494547	FALSE	FALSE
ENSMUSG00000026825	E001	0.0713062	0.208111	1	14.1209	0.494533	FALSE	FALSE
ENSMUSG00000071644	E005	0.0770057	0.200934	1	13.0634	0.494331	FALSE	FALSE
ENSMUSG00000039934	E021	0.0555522	0.147581	1	18.1914	0.49414	FALSE	FALSE
ENSMUSG00000040701	E042	0.0860121	0.254954	1	11.681	0.494066	FALSE	FALSE
ENSMUSG00000005043	E015	0.0585274	0.137565	1	17.2522	0.493814	FALSE	FALSE
ENSMUSG00000033767	E035	0.0807607	0.211533	1	12.4492	0.493383	FALSE	FALSE
ENSMUSG00000037343	E025	0.0218885	0.0190485	1	47.3694	0.493027	FALSE	FALSE
ENSMUSG00000026814+ENSMUSG00000026817	E023	0.0192255	0.0128242	1	54.2532	0.492994	FALSE	FALSE
ENSMUSG00000024413	E002	0.0312025	0.0490028	1	32.8094	0.492978	FALSE	FALSE
ENSMUSG00000044254	E003	0.0882544	0.228272	1	11.3812	0.492598	FALSE	FALSE
ENSMUSG00000026987	E060	0.0466477	0.114595	1	21.7323	0.492575	FALSE	FALSE
ENSMUSG00000043858+ENSMUSG00000074141	E026	0.0940312	0.248488	1	10.6752	0.492535	FALSE	FALSE
ENSMUSG00000028333	E011	0.0947904	0.262096	1	10.5889	0.492366	FALSE	FALSE
ENSMUSG00000086965+ENSMUSG00000000884	E018	0.0964809	0.23768	1	10.4016	0.492267	FALSE	FALSE
ENSMUSG00000026814+ENSMUSG00000026817	E021	0.0169689	0.00858684	1	61.8724	0.491667	FALSE	FALSE
ENSMUSG00000040712	E026	0.0265789	0.0196183	1	64.2977	0.491601	FALSE	FALSE
ENSMUSG00000046351	E010	0.0747589	0.2306	1	13.4608	0.491215	FALSE	FALSE
ENSMUSG00000013593	E008	0.0799788	0.226492	1	12.5723	0.49114	FALSE	FALSE
ENSMUSG00000089759+ENSMUSG00000052676	E023	0.0800937	0.23194	1	12.554	0.491071	FALSE	FALSE
ENSMUSG00000078440	E018	0.057154	0.158825	1	17.6734	0.490996	FALSE	FALSE
ENSMUSG00000029455	E003	0.0483487	0.0989307	1	24.1016	0.490782	FALSE	FALSE
ENSMUSG00000084786	E030	0.0714303	0.211857	1	14.0961	0.49066	FALSE	FALSE
ENSMUSG00000020674	E013	0.0388034	0.0833231	1	26.23	0.490638	FALSE	FALSE
ENSMUSG00000000538	E020	0.0310098	0.0489042	1	33.0194	0.490284	FALSE	FALSE
ENSMUSG00000025019	E008	0.0344957	0.0607511	1	29.5932	0.490088	FALSE	FALSE
ENSMUSG00000079499+ENSMUSG00000035513	E015	0.0870024	0.244323	1	11.5467	0.489989	FALSE	FALSE
ENSMUSG00000089989+ENSMUSG00000065878+ENSMUSG00000065628+ENSMUSG00000074129+ENSMUSG00000065219	E053	0.0832584	0.252669	1	12.0716	0.489959	FALSE	FALSE
ENSMUSG00000038943	E015	0.0475533	0.0958011	1	21.3105	0.48975	FALSE	FALSE
ENSMUSG00000022537	E006	0.0823102	0.241467	1	12.2122	0.489651	FALSE	FALSE
ENSMUSG00000032480	E054	0.0706794	0.204515	1	14.2477	0.489563	FALSE	FALSE
ENSMUSG00000006281	E054	0.0560946	0.150045	1	18.0126	0.489397	FALSE	FALSE
ENSMUSG00000029761	E021	0.0618039	0.16916	1	16.3241	0.489377	FALSE	FALSE
ENSMUSG00000038518	E004	0.0786214	0.216876	1	12.7918	0.489325	FALSE	FALSE
ENSMUSG00000029804	E039	0.0886976	0.271125	1	11.3238	0.48918	FALSE	FALSE
ENSMUSG00000039542	E012	0.0464484	0.113813	1	21.8274	0.489012	FALSE	FALSE
ENSMUSG00000039065	E002	0.0998719	0.263185	1	10.0453	0.488984	FALSE	FALSE
ENSMUSG00000002845	E013	0.0574574	0.14104	1	17.5786	0.488798	FALSE	FALSE
ENSMUSG00000025733+ENSMUSG00000073434	E051	0.0594142	0.137956	1	21.7928	0.488796	FALSE	FALSE
ENSMUSG00000021690	E004	0.0522842	0.131299	1	19.3484	0.488762	FALSE	FALSE
ENSMUSG00000033170	E009	0.049707	0.115534	1	20.3701	0.488494	FALSE	FALSE
ENSMUSG00000028759	E034	0.0811558	0.240897	1	12.3879	0.488475	FALSE	FALSE
ENSMUSG00000020228	E009	0.0931046	0.262828	1	10.7825	0.488337	FALSE	FALSE
ENSMUSG00000076498	E002	0.433871	0.533582	1	12.1416	0.4883	FALSE	FALSE
ENSMUSG00000062991	E015	0.089509	0.267664	1	11.2201	0.488189	FALSE	FALSE
ENSMUSG00000025885	E034	0.0814508	0.244469	1	12.3425	0.488156	FALSE	FALSE
ENSMUSG00000053702	E046	0.0518174	0.139962	1	19.5258	0.487967	FALSE	FALSE
ENSMUSG00000032185	E010	0.100993	0.212929	1	25.7829	0.487928	FALSE	FALSE
ENSMUSG00000017734+ENSMUSG00000090996+ENSMUSG00000045503	E036	0.0110183	0.0011555	1	98.2608	0.487681	FALSE	FALSE
ENSMUSG00000039031	E016	0.0355093	0.06259	1	28.7265	0.487556	FALSE	FALSE
ENSMUSG00000033953+ENSMUSG00000078970	E014	0.0971747	0.280943	1	10.3267	0.487471	FALSE	FALSE
ENSMUSG00000022836	E025	0.0722525	0.208619	1	15.0433	0.487231	FALSE	FALSE
ENSMUSG00000029122	E012	0.0499396	0.127965	1	20.2734	0.487047	FALSE	FALSE
ENSMUSG00000022389	E009	0.0859498	0.23915	1	11.6896	0.487035	FALSE	FALSE
ENSMUSG00000030534	E022	0.083939	0.182289	1	18.6107	0.486994	FALSE	FALSE
ENSMUSG00000029675	E037	0.0927181	0.27136	1	10.8279	0.486992	FALSE	FALSE
ENSMUSG00000076119+ENSMUSG00000028894	E036	0.0450099	0.114772	1	22.5392	0.486814	FALSE	FALSE
ENSMUSG00000074365	E009	0.0827309	0.216531	1	12.1494	0.486723	FALSE	FALSE
ENSMUSG00000036598	E008	0.045319	0.0921372	1	22.3824	0.486632	FALSE	FALSE
ENSMUSG00000076051+ENSMUSG00000011096	E006	0.0810089	0.245545	1	12.4106	0.486559	FALSE	FALSE
ENSMUSG00000030862	E007	0.0789901	0.231986	1	12.7314	0.486538	FALSE	FALSE
ENSMUSG00000028339	E008	0.0879658	0.236097	1	11.4189	0.486526	FALSE	FALSE
ENSMUSG00000032599	E005	0.0306382	0.0494609	1	33.432	0.486523	FALSE	FALSE
ENSMUSG00000005089	E006	0.0174768	0.00869492	1	59.9764	0.486382	FALSE	FALSE
ENSMUSG00000020773+ENSMUSG00000054517	E002	0.0683669	0.192633	1	14.7361	0.486115	FALSE	FALSE
ENSMUSG00000028626	E015	0.087525	0.245901	1	11.477	0.486099	FALSE	FALSE
ENSMUSG00000029695	E026	0.0887665	0.25416	1	11.3149	0.486064	FALSE	FALSE
ENSMUSG00000054509	E029	0.0774795	0.231491	1	12.9826	0.485956	FALSE	FALSE
ENSMUSG00000022890	E008	0.0635481	0.192163	1	15.8696	0.485908	FALSE	FALSE
ENSMUSG00000055471	E005	0.0446451	0.108448	1	22.7272	0.485897	FALSE	FALSE
ENSMUSG00000032386	E020	0.0516087	0.151547	1	19.6061	0.485882	FALSE	FALSE
ENSMUSG00000028760	E024	0.089615	0.239552	1	14.2426	0.485704	FALSE	FALSE
ENSMUSG00000031786	E002	0.0537686	0.1355	1	18.8051	0.485649	FALSE	FALSE
ENSMUSG00000028295	E009	0.0815948	0.229305	1	12.3205	0.485543	FALSE	FALSE
ENSMUSG00000069744	E001	0.0683405	0.216029	1	14.7419	0.485306	FALSE	FALSE
ENSMUSG00000029122	E011	0.0442711	0.105131	1	22.9232	0.485251	FALSE	FALSE
ENSMUSG00000090877	E002	0.121296	0.168817	1	18.8621	0.48504	FALSE	FALSE
ENSMUSG00000073155	E005	0.0897387	0.23641	1	15.7743	0.485009	FALSE	FALSE
ENSMUSG00000036352	E015	0.049606	0.125636	1	20.4123	0.484903	FALSE	FALSE
ENSMUSG00000039768	E021	0.0892598	0.259812	1	11.2517	0.484792	FALSE	FALSE
ENSMUSG00000019297	E004	0.0250346	0.0278066	1	41.1943	0.484694	FALSE	FALSE
ENSMUSG00000022220	E005	0.0891228	0.233349	1	11.2692	0.484535	FALSE	FALSE
ENSMUSG00000042010	E014	0.0898068	0.289893	1	11.1825	0.484275	FALSE	FALSE
ENSMUSG00000029452	E016	0.0948836	0.279403	1	10.5784	0.484029	FALSE	FALSE
ENSMUSG00000029587	E009	0.0951567	0.28143	1	10.5478	0.483962	FALSE	FALSE
ENSMUSG00000050335	E018	0.0897838	0.242765	1	11.1854	0.483949	FALSE	FALSE
ENSMUSG00000034706	E004	0.0935063	0.233579	1	10.7357	0.483863	FALSE	FALSE
ENSMUSG00000001127	E023	0.0231903	0.0273267	1	44.6029	0.483748	FALSE	FALSE
ENSMUSG00000039795	E020	0.0570704	0.167586	1	17.6997	0.483595	FALSE	FALSE
ENSMUSG00000024811	E041	0.0742057	0.214279	1	13.5624	0.483411	FALSE	FALSE
ENSMUSG00000044252	E047	0.0456033	0.115978	1	22.24	0.48341	FALSE	FALSE
ENSMUSG00000006728	E011	0.0484611	0.121352	1	20.9037	0.483394	FALSE	FALSE
ENSMUSG00000037965	E035	0.0749024	0.208242	1	13.4347	0.483255	FALSE	FALSE
ENSMUSG00000030287	E056	0.0599742	0.155455	1	16.8297	0.483075	FALSE	FALSE
ENSMUSG00000028159	E015	0.0923231	0.258073	1	10.8747	0.482889	FALSE	FALSE
ENSMUSG00000031480	E010	0.175809	0.434974	1	11.6933	0.4828	FALSE	FALSE
ENSMUSG00000022841	E027	0.0326987	0.0660569	1	31.2656	0.482698	FALSE	FALSE
ENSMUSG00000055884	E023	0.0633659	0.176871	1	15.9159	0.482614	FALSE	FALSE
ENSMUSG00000032988	E001	0.0913883	0.234764	1	10.987	0.482565	FALSE	FALSE
ENSMUSG00000049357	E008	0.0695076	0.124738	1	14.4911	0.482237	FALSE	FALSE
ENSMUSG00000036908	E010	0.0557101	0.153814	1	18.139	0.482169	FALSE	FALSE
ENSMUSG00000037685	E041	0.092323	0.274111	1	10.8747	0.482157	FALSE	FALSE
ENSMUSG00000005150	E033	0.067495	0.188259	1	14.929	0.481963	FALSE	FALSE
ENSMUSG00000057606+ENSMUSG00000021884	E032	0.0757164	0.206301	1	13.2885	0.481711	FALSE	FALSE
ENSMUSG00000021223	E027	0.0875427	0.246775	1	11.4747	0.481685	FALSE	FALSE
ENSMUSG00000050944	E009	0.0901161	0.262371	1	11.1437	0.481533	FALSE	FALSE
ENSMUSG00000059361	E003	0.0574153	0.141991	1	17.5917	0.481459	FALSE	FALSE
ENSMUSG00000020134	E013	0.047466	0.118387	1	21.3504	0.481424	FALSE	FALSE
ENSMUSG00000037509+ENSMUSG00000089955+ENSMUSG00000046858	E012	0.0208553	0.0219883	1	49.8219	0.481281	FALSE	FALSE
ENSMUSG00000038371	E036	0.0542173	0.157297	1	18.6469	0.481256	FALSE	FALSE
ENSMUSG00000022969+ENSMUSG00000022971	E015	0.059441	0.17762	1	16.983	0.481194	FALSE	FALSE
ENSMUSG00000084922	E005	0.0852315	0.235612	1	11.7892	0.481194	FALSE	FALSE
ENSMUSG00000028024	E014	0.095835	0.332603	1	10.4724	0.481165	FALSE	FALSE
ENSMUSG00000066113	E036	0.0579788	0.144642	1	17.418	0.48109	FALSE	FALSE
ENSMUSG00000001134+ENSMUSG00000009406	E016	0.0415939	0.102003	1	24.4313	0.481041	FALSE	FALSE
ENSMUSG00000078864	E007	0.0387103	0.0771143	1	26.2946	0.48101	FALSE	FALSE
ENSMUSG00000024542	E027	0.0579714	0.154269	1	17.4203	0.480903	FALSE	FALSE
ENSMUSG00000028467	E013	0.027859	0.0484114	1	36.8785	0.480657	FALSE	FALSE
ENSMUSG00000030107	E002	0.079756	0.230355	1	12.6078	0.480633	FALSE	FALSE
ENSMUSG00000017405	E029	0.0685198	0.178788	1	14.7028	0.480354	FALSE	FALSE
ENSMUSG00000030276+ENSMUSG00000079426	E038	0.0148127	0.0060983	1	71.4614	0.48029	FALSE	FALSE
ENSMUSG00000022237	E001	0.0786825	0.234677	1	12.7818	0.479871	FALSE	FALSE
ENSMUSG00000029703	E025	0.0547618	0.145298	1	19.2149	0.479801	FALSE	FALSE
ENSMUSG00000036086	E007	0.063762	0.184398	1	15.8156	0.479718	FALSE	FALSE
ENSMUSG00000042472	E001	0.0511733	0.139073	1	19.7759	0.479669	FALSE	FALSE
ENSMUSG00000038010	E013	0.0883472	0.222302	1	11.3691	0.479549	FALSE	FALSE
ENSMUSG00000044033	E013	0.0518489	0.149812	1	19.5137	0.47949	FALSE	FALSE
ENSMUSG00000028150	E014	0.0928346	0.283463	1	10.8142	0.479426	FALSE	FALSE
ENSMUSG00000039450	E002	0.0831412	0.246269	1	12.0888	0.479341	FALSE	FALSE
ENSMUSG00000033083	E033	0.0541316	0.145201	1	18.6769	0.479305	FALSE	FALSE
ENSMUSG00000035769	E020	0.0567695	0.157457	1	17.795	0.479195	FALSE	FALSE
ENSMUSG00000039787	E008	0.0469646	0.118892	1	21.5828	0.479076	FALSE	FALSE
ENSMUSG00000027544	E003	0.0835144	0.257122	1	12.0342	0.479009	FALSE	FALSE
ENSMUSG00000028923	E017	0.058342	0.168278	1	17.3079	0.478854	FALSE	FALSE
ENSMUSG00000026577	E014	0.0896315	0.247861	1	11.2046	0.478786	FALSE	FALSE
ENSMUSG00000055214	E011	0.0603216	0.199932	1	16.7313	0.478581	FALSE	FALSE
ENSMUSG00000035161	E001	0.0711415	0.205625	1	17.0703	0.478459	FALSE	FALSE
ENSMUSG00000034116	E019	0.092598	0.300885	1	10.8421	0.478409	FALSE	FALSE
ENSMUSG00000057551	E006	0.0718973	0.218054	1	14.0033	0.478066	FALSE	FALSE
ENSMUSG00000028641	E031	0.0305906	0.0580661	1	33.4856	0.478026	FALSE	FALSE
ENSMUSG00000053158	E015	0.0676523	0.224422	1	14.8939	0.47796	FALSE	FALSE
ENSMUSG00000033918	E015	0.0444355	0.105527	1	22.8366	0.477912	FALSE	FALSE
ENSMUSG00000028559	E017	0.0271906	0.0422054	1	37.8161	0.477821	FALSE	FALSE
ENSMUSG00000063889	E008	0.0422699	0.106818	1	24.032	0.477796	FALSE	FALSE
ENSMUSG00000025059	E003	0.0971451	0.291416	1	10.3298	0.477581	FALSE	FALSE
ENSMUSG00000019082	E033	0.0773649	0.22688	1	13.7858	0.477531	FALSE	FALSE
ENSMUSG00000000561+ENSMUSG00000074340	E027	0.0746008	0.220711	1	13.4897	0.47724	FALSE	FALSE
ENSMUSG00000014592	E044	0.0853085	0.253449	1	11.7784	0.477146	FALSE	FALSE
ENSMUSG00000075270	E020	0.0922132	0.271123	1	10.8878	0.47695	FALSE	FALSE
ENSMUSG00000020232	E030	0.0615351	0.187436	1	16.3965	0.47695	FALSE	FALSE
ENSMUSG00000067367	E026	0.0307091	0.0524578	1	33.3524	0.47694	FALSE	FALSE
ENSMUSG00000021639	E015	0.0686043	0.203601	1	14.6844	0.476918	FALSE	FALSE
ENSMUSG00000022185	E044	0.039093	0.0917191	1	26.031	0.476872	FALSE	FALSE
ENSMUSG00000038215	E021	0.0664821	0.202169	1	15.1596	0.4768	FALSE	FALSE
ENSMUSG00000030822+ENSMUSG00000086502	E003	0.0430022	0.112275	1	23.6141	0.476436	FALSE	FALSE
ENSMUSG00000043384+ENSMUSG00000072969	E006	0.0923605	0.170379	1	49.5258	0.476415	FALSE	FALSE
ENSMUSG00000027276	E021	0.0775855	0.230551	1	12.9646	0.47641	FALSE	FALSE
ENSMUSG00000070604	E004	0.0684892	0.148976	1	14.7094	0.476326	FALSE	FALSE
ENSMUSG00000005125	E007	0.0321126	0.0641909	1	31.8527	0.47615	FALSE	FALSE
ENSMUSG00000002608	E013	0.134794	0.298487	1	11.7022	0.47615	FALSE	FALSE
ENSMUSG00000030759	E001	0.0909753	0.273561	1	11.0374	0.476099	FALSE	FALSE
ENSMUSG00000025200	E014	0.063193	0.184074	1	15.9601	0.476081	FALSE	FALSE
ENSMUSG00000028556	E056	0.0285822	0.0441311	1	35.9151	0.476067	FALSE	FALSE
ENSMUSG00000036352	E020	0.0613976	0.199276	1	16.4337	0.475775	FALSE	FALSE
ENSMUSG00000026987	E057	0.040869	0.105106	1	24.8744	0.475768	FALSE	FALSE
ENSMUSG00000036885	E001	0.0778311	0.243968	1	12.9232	0.475666	FALSE	FALSE
ENSMUSG00000030302	E026	0.0235094	0.0303018	1	43.9734	0.475555	FALSE	FALSE
ENSMUSG00000040701	E027	0.0661192	0.191304	1	15.244	0.475508	FALSE	FALSE
ENSMUSG00000026723	E012	0.0711569	0.210524	1	14.1509	0.475311	FALSE	FALSE
ENSMUSG00000037313	E008	0.0583436	0.163627	1	17.3074	0.475289	FALSE	FALSE
ENSMUSG00000042029	E016	0.0936422	0.259722	1	10.72	0.475236	FALSE	FALSE
ENSMUSG00000023861	E025	0.0626774	0.15386	1	21.6237	0.475192	FALSE	FALSE
ENSMUSG00000050244	E020	0.0336914	0.0663321	1	30.3191	0.475176	FALSE	FALSE
ENSMUSG00000024513	E012	0.0710689	0.224596	1	14.1687	0.474849	FALSE	FALSE
ENSMUSG00000084941+ENSMUSG00000020453	E030	0.0799872	0.219557	1	14.9658	0.474785	FALSE	FALSE
ENSMUSG00000023015	E015	0.0301375	0.0517891	1	34.0046	0.474758	FALSE	FALSE
ENSMUSG00000048200	E024	0.036216	0.075689	1	28.1517	0.474679	FALSE	FALSE
ENSMUSG00000030889	E003	0.0963317	0.282568	1	10.4179	0.474251	FALSE	FALSE
ENSMUSG00000054920	E020	0.0884262	0.264577	1	11.3589	0.474143	FALSE	FALSE
ENSMUSG00000026814+ENSMUSG00000026817	E024	0.0180259	0.0138795	1	58.0536	0.474109	FALSE	FALSE
ENSMUSG00000052949	E035	0.0509309	0.141304	1	19.8717	0.47402	FALSE	FALSE
ENSMUSG00000042032	E013	0.0176947	0.0131355	1	59.1984	0.474002	FALSE	FALSE
ENSMUSG00000034739+ENSMUSG00000079592	E013	0.0465883	0.132718	1	21.7605	0.473996	FALSE	FALSE
ENSMUSG00000021700	E003	0.0720399	0.185554	1	13.9753	0.473959	FALSE	FALSE
ENSMUSG00000037295	E008	0.0939392	0.25216	1	10.6858	0.473674	FALSE	FALSE
ENSMUSG00000019773	E003	0.0746202	0.190464	1	13.4861	0.47366	FALSE	FALSE
ENSMUSG00000034343	E004	0.0906472	0.263608	1	11.0778	0.473298	FALSE	FALSE
ENSMUSG00000025465	E010	0.0228049	0.0269836	1	45.3876	0.473237	FALSE	FALSE
ENSMUSG00000020526	E009	0.0782015	0.243755	1	12.8613	0.473136	FALSE	FALSE
ENSMUSG00000040998	E004	0.030787	0.0563506	1	33.2656	0.473116	FALSE	FALSE
ENSMUSG00000032128	E038	0.0306494	0.0570279	1	33.4194	0.473067	FALSE	FALSE
ENSMUSG00000031585	E019	0.0632835	0.200219	1	15.9369	0.472945	FALSE	FALSE
ENSMUSG00000066406	E014	0.0704665	0.220569	1	14.2913	0.472757	FALSE	FALSE
ENSMUSG00000019082	E049	0.0283873	0.0521186	1	36.1698	0.472748	FALSE	FALSE
ENSMUSG00000021185	E013	0.0623827	0.204151	1	16.1704	0.472603	FALSE	FALSE
ENSMUSG00000017760	E006	0.0451255	0.125107	1	22.4803	0.472378	FALSE	FALSE
ENSMUSG00000078878+ENSMUSG00000078879	E007	0.0254274	0.0109759	1	90.3622	0.471962	FALSE	FALSE
ENSMUSG00000071550	E039	0.0828331	0.239566	1	12.1343	0.471792	FALSE	FALSE
ENSMUSG00000090300+ENSMUSG00000027550	E003	0.143045	0.341816	1	10.6447	0.471719	FALSE	FALSE
ENSMUSG00000005625	E020	0.0366624	0.0921258	1	27.8003	0.471662	FALSE	FALSE
ENSMUSG00000071285+ENSMUSG00000071291	E011	0.0913024	0.266964	1	10.9975	0.471654	FALSE	FALSE
ENSMUSG00000040189	E018	0.0876861	0.261912	1	11.4557	0.471204	FALSE	FALSE
ENSMUSG00000086664	E003	0.0994717	0.257198	1	10.086	0.4711	FALSE	FALSE
ENSMUSG00000023259	E005	0.045092	0.0951883	1	22.4974	0.471093	FALSE	FALSE
ENSMUSG00000025038	E006	0.0734265	0.200702	1	13.7081	0.470989	FALSE	FALSE
ENSMUSG00000032558+ENSMUSG00000090150	E014	0.0799872	0.20886	1	15.4686	0.470736	FALSE	FALSE
ENSMUSG00000021806	E018	0.0799872	0.232611	1	14.939	0.470696	FALSE	FALSE
ENSMUSG00000029298	E007	0.084473	0.248631	1	11.8962	0.470633	FALSE	FALSE
ENSMUSG00000079523	E004	0.0672947	0.200958	1	14.9741	0.470604	FALSE	FALSE
ENSMUSG00000035181	E033	0.0554319	0.1703	1	18.2315	0.470587	FALSE	FALSE
ENSMUSG00000020684	E004	0.0284115	0.0492063	1	36.1379	0.470548	FALSE	FALSE
ENSMUSG00000036834	E030	0.0665264	0.192512	1	15.1494	0.47049	FALSE	FALSE
ENSMUSG00000074259	E011	0.063546	0.204043	1	15.8701	0.470235	FALSE	FALSE
ENSMUSG00000033721	E008	0.0464856	0.125506	1	21.8096	0.470203	FALSE	FALSE
ENSMUSG00000037652	E007	0.0860107	0.276529	1	11.6812	0.470187	FALSE	FALSE
ENSMUSG00000046192	E004	0.0997556	0.300016	1	10.0571	0.470083	FALSE	FALSE
ENSMUSG00000042408+ENSMUSG00000070737	E030	0.0989302	0.308917	1	10.1417	0.470046	FALSE	FALSE
ENSMUSG00000026199	E014	0.0407365	0.0945523	1	24.9571	0.470026	FALSE	FALSE
ENSMUSG00000061311+ENSMUSG00000027165	E002	0.0507869	0.13488	1	19.9291	0.469852	FALSE	FALSE
ENSMUSG00000058440	E024	0.0472438	0.129466	1	21.4528	0.469841	FALSE	FALSE
ENSMUSG00000079036+ENSMUSG00000021041	E017	0.0992265	0.328318	1	10.1112	0.469804	FALSE	FALSE
ENSMUSG00000047021	E007	0.0958832	0.30813	1	14.0984	0.469713	FALSE	FALSE
ENSMUSG00000057440	E015	0.0490236	0.135679	1	20.6594	0.469458	FALSE	FALSE
ENSMUSG00000040152	E023	0.0988433	0.31998	1	10.1507	0.469433	FALSE	FALSE
ENSMUSG00000051391	E005	0.0334445	0.0637253	1	30.5491	0.469327	FALSE	FALSE
ENSMUSG00000047409	E003	0.0307811	0.0568404	1	33.2721	0.469308	FALSE	FALSE
ENSMUSG00000053693	E015	0.047927	0.138617	1	21.1411	0.469291	FALSE	FALSE
ENSMUSG00000022841	E010	0.0802364	0.261647	1	12.5314	0.469122	FALSE	FALSE
ENSMUSG00000089847+ENSMUSG00000030882	E042	0.0996995	0.29324	1	10.0628	0.469099	FALSE	FALSE
ENSMUSG00000052572	E002	0.0389785	0.100951	1	26.1094	0.469046	FALSE	FALSE
ENSMUSG00000041528	E069	0.0407097	0.100537	1	24.9739	0.468975	FALSE	FALSE
ENSMUSG00000019054	E007	0.0577391	0.159168	1	17.4915	0.468895	FALSE	FALSE
ENSMUSG00000018796	E014	0.092638	0.285227	1	10.8374	0.46864	FALSE	FALSE
ENSMUSG00000034064	E001	0.0983907	0.30682	1	10.1979	0.46852	FALSE	FALSE
ENSMUSG00000022758	E008	0.0820222	0.255024	1	12.2556	0.468353	FALSE	FALSE
ENSMUSG00000033740	E047	0.0635038	0.186616	1	15.8808	0.468257	FALSE	FALSE
ENSMUSG00000035769	E019	0.0587198	0.163328	1	17.1948	0.468182	FALSE	FALSE
ENSMUSG00000063972	E004	0.0619293	0.179577	1	16.2905	0.468164	FALSE	FALSE
ENSMUSG00000028744	E003	0.0655076	0.192974	1	15.3883	0.468045	FALSE	FALSE
ENSMUSG00000031093	E026	0.0517066	0.164214	1	19.5683	0.467903	FALSE	FALSE
ENSMUSG00000064125	E006	0.0256672	0.0430675	1	40.1422	0.46773	FALSE	FALSE
ENSMUSG00000029127	E021	0.0663816	0.22145	1	15.1829	0.467456	FALSE	FALSE
ENSMUSG00000042032	E011	0.0843922	0.26314	1	11.9077	0.467394	FALSE	FALSE
ENSMUSG00000050640	E004	0.0147571	0.00490215	1	71.748	0.467362	FALSE	FALSE
ENSMUSG00000020265	E009	0.0492157	0.1545	1	20.5772	0.467359	FALSE	FALSE
ENSMUSG00000032807	E007	0.0403396	0.104914	1	25.2083	0.467241	FALSE	FALSE
ENSMUSG00000074365	E008	0.066085	0.174326	1	15.252	0.46707	FALSE	FALSE
ENSMUSG00000047021	E006	0.0867438	0.31372	1	11.5815	0.467009	FALSE	FALSE
ENSMUSG00000061859	E016	0.0984651	0.28899	1	10.1901	0.467001	FALSE	FALSE
ENSMUSG00000050751	E007	0.0646549	0.216693	1	15.5941	0.466906	FALSE	FALSE
ENSMUSG00000018068	E031	0.039102	0.105067	1	26.0249	0.466851	FALSE	FALSE
ENSMUSG00000006782	E009	0.11303	0.239304	1	19.3625	0.466825	FALSE	FALSE
ENSMUSG00000019846	E012	0.0843508	0.250156	1	11.9136	0.466804	FALSE	FALSE
ENSMUSG00000028898	E022	0.0915025	0.304738	1	11.7452	0.466732	FALSE	FALSE
ENSMUSG00000066440	E037	0.0392782	0.0925064	1	25.9054	0.46672	FALSE	FALSE
ENSMUSG00000029661	E051	0.0711006	0.236905	1	14.1623	0.466647	FALSE	FALSE
ENSMUSG00000025758	E015	0.0670275	0.184187	1	15.0346	0.466522	FALSE	FALSE
ENSMUSG00000064177	E007	0.0868701	0.271	1	11.5645	0.466375	FALSE	FALSE
ENSMUSG00000041660	E010	0.0614405	0.174569	1	16.4221	0.466267	FALSE	FALSE
ENSMUSG00000017897	E028	0.0941893	0.296788	1	10.6571	0.466245	FALSE	FALSE
ENSMUSG00000079499+ENSMUSG00000035513	E010	0.0651424	0.196032	1	15.4758	0.466161	FALSE	FALSE
ENSMUSG00000026096	E014	0.0797958	0.247256	1	12.6014	0.466147	FALSE	FALSE
ENSMUSG00000002249	E007	0.0682867	0.232318	1	14.7536	0.466053	FALSE	FALSE
ENSMUSG00000040714	E016	0.0853319	0.24675	1	11.7752	0.465951	FALSE	FALSE
ENSMUSG00000028651	E010	0.0694115	0.21891	1	14.5114	0.465907	FALSE	FALSE
ENSMUSG00000024659	E026	0.0847302	0.335204	1	11.8597	0.465811	FALSE	FALSE
ENSMUSG00000026339	E026	0.0230301	0.0311173	1	44.9258	0.465583	FALSE	FALSE
ENSMUSG00000029695	E018	0.0937891	0.282748	1	10.7031	0.465511	FALSE	FALSE
ENSMUSG00000079418	E008	0.0496819	0.155588	1	20.3805	0.465442	FALSE	FALSE
ENSMUSG00000019813	E009	0.0678474	0.219069	1	14.8504	0.465385	FALSE	FALSE
ENSMUSG00000043165	E002	0.0919535	0.23409	1	10.9188	0.465242	FALSE	FALSE
ENSMUSG00000030707	E023	0.0310618	0.0680451	1	32.9624	0.46493	FALSE	FALSE
ENSMUSG00000073422+ENSMUSG00000024327	E030	0.0384544	0.09511	1	26.4737	0.464796	FALSE	FALSE
ENSMUSG00000026858	E018	0.0796792	0.249127	1	12.6201	0.464788	FALSE	FALSE
ENSMUSG00000028838	E015	0.0932251	0.303369	1	10.7684	0.464756	FALSE	FALSE
ENSMUSG00000037646	E032	0.0205013	0.0214913	1	50.7219	0.464634	FALSE	FALSE
ENSMUSG00000035279	E010	0.0750726	0.222126	1	13.4039	0.464315	FALSE	FALSE
ENSMUSG00000031216	E003	0.0632037	0.204243	1	15.9573	0.464312	FALSE	FALSE
ENSMUSG00000072761	E006	0.0591593	0.134022	1	17.0651	0.464139	FALSE	FALSE
ENSMUSG00000000085	E012	0.0433968	0.113207	1	23.3948	0.464132	FALSE	FALSE
ENSMUSG00000033590	E003	0.0993267	0.286681	1	10.1009	0.464008	FALSE	FALSE
ENSMUSG00000015522	E038	0.0485977	0.141329	1	20.8438	0.463868	FALSE	FALSE
ENSMUSG00000055471	E025	0.0598417	0.1729	1	16.8675	0.463599	FALSE	FALSE
ENSMUSG00000030265	E006	0.0918385	0.28759	1	10.9326	0.463559	FALSE	FALSE
ENSMUSG00000032596	E009	0.0756004	0.24013	1	13.3091	0.463402	FALSE	FALSE
ENSMUSG00000051329	E036	0.0400238	0.0998964	1	25.4117	0.463339	FALSE	FALSE
ENSMUSG00000039131	E017	0.0826248	0.244301	1	12.1652	0.463315	FALSE	FALSE
ENSMUSG00000048728	E005	0.0980245	0.282924	1	10.2363	0.46321	FALSE	FALSE
ENSMUSG00000063506	E011	0.0586296	0.162794	1	17.2217	0.463165	FALSE	FALSE
ENSMUSG00000053702	E031	0.0743595	0.239932	1	13.534	0.463105	FALSE	FALSE
ENSMUSG00000033379	E028	0.0797713	0.248756	1	12.6053	0.462961	FALSE	FALSE
ENSMUSG00000028581	E006	0.0267796	0.0492788	1	38.4168	0.462916	FALSE	FALSE
ENSMUSG00000022756	E001	0.0342112	0.0491231	1	48.1762	0.462722	FALSE	FALSE
ENSMUSG00000029053	E009	0.0697952	0.216763	1	14.4306	0.462617	FALSE	FALSE
ENSMUSG00000029771	E010	0.0918964	0.298696	1	10.9257	0.462595	FALSE	FALSE
ENSMUSG00000050132	E002	0.0378368	0.0847191	1	26.9164	0.462355	FALSE	FALSE
ENSMUSG00000028926	E006	0.0991097	0.309716	1	10.1232	0.462197	FALSE	FALSE
ENSMUSG00000062031	E020	0.0448979	0.120442	1	22.5966	0.461989	FALSE	FALSE
ENSMUSG00000025572	E014	0.0596288	0.173572	1	16.9287	0.461939	FALSE	FALSE
ENSMUSG00000009585	E004	0.0597491	0.189491	1	16.8941	0.461876	FALSE	FALSE
ENSMUSG00000078813+ENSMUSG00000019734	E014	0.0895679	0.279164	1	11.2126	0.461833	FALSE	FALSE
ENSMUSG00000027510	E006	0.0680293	0.188233	1	14.8102	0.461811	FALSE	FALSE
ENSMUSG00000039763	E005	0.0871716	0.280025	1	11.524	0.461744	FALSE	FALSE
ENSMUSG00000024036	E012	0.0475963	0.126324	1	21.2908	0.461694	FALSE	FALSE
ENSMUSG00000080683+ENSMUSG00000087376+ENSMUSG00000080352+ENSMUSG00000045411	E008	0.0615865	0.189496	1	16.3825	0.461674	FALSE	FALSE
ENSMUSG00000043061	E001	0.0481622	0.15333	1	21.0359	0.46152	FALSE	FALSE
ENSMUSG00000048482	E004	0.0918845	0.305164	1	10.9271	0.461492	FALSE	FALSE
ENSMUSG00000038524	E008	0.0541007	0.151319	1	18.6877	0.461398	FALSE	FALSE
ENSMUSG00000052423	E008	0.0799872	0.252638	1	14.6352	0.461059	FALSE	FALSE
ENSMUSG00000021870	E021	0.035412	0.0896261	1	28.8075	0.461007	FALSE	FALSE
ENSMUSG00000044712	E017	0.0454659	0.12192	1	22.3086	0.460987	FALSE	FALSE
ENSMUSG00000019302	E036	0.0855701	0.270449	1	11.742	0.460782	FALSE	FALSE
ENSMUSG00000038644	E049	0.0920339	0.283444	1	10.9092	0.460747	FALSE	FALSE
ENSMUSG00000046207	E027	0.0898768	0.250991	1	11.1737	0.460717	FALSE	FALSE
ENSMUSG00000002032	E017	0.0610634	0.192981	1	16.525	0.460602	FALSE	FALSE
ENSMUSG00000021111	E030	0.0448773	0.131258	1	22.6072	0.460355	FALSE	FALSE
ENSMUSG00000022562	E043	0.0789465	0.263833	1	12.7385	0.460343	FALSE	FALSE
ENSMUSG00000031853	E005	0.0865038	0.254003	1	11.614	0.460306	FALSE	FALSE
ENSMUSG00000063564	E023	0.043152	0.120918	1	23.5303	0.45991	FALSE	FALSE
ENSMUSG00000000561+ENSMUSG00000074340	E037	0.0689507	0.202024	1	14.6097	0.459844	FALSE	FALSE
ENSMUSG00000026659	E002	0.0934413	0.281988	1	10.7433	0.459799	FALSE	FALSE
ENSMUSG00000036131	E005	0.0929734	0.336422	1	10.7979	0.459749	FALSE	FALSE
ENSMUSG00000084972	E001	0.0797936	0.232904	1	12.6018	0.459367	FALSE	FALSE
ENSMUSG00000023945	E007	0.0414742	0.103774	1	24.5033	0.459335	FALSE	FALSE
ENSMUSG00000033021	E006	0.0711312	0.232798	1	14.1561	0.45917	FALSE	FALSE
ENSMUSG00000002416+ENSMUSG00000046947	E024	0.066957	0.214072	1	15.0506	0.459104	FALSE	FALSE
ENSMUSG00000039069	E016	0.0236654	0.0359478	1	43.672	0.458951	FALSE	FALSE
ENSMUSG00000039831	E014	0.049808	0.171998	1	20.328	0.458874	FALSE	FALSE
ENSMUSG00000047719	E005	0.0695879	0.223618	1	14.4741	0.458865	FALSE	FALSE
ENSMUSG00000028527	E013	0.0980663	0.310092	1	10.2319	0.458849	FALSE	FALSE
ENSMUSG00000040296	E034	0.0774641	0.24624	1	12.9852	0.458831	FALSE	FALSE
ENSMUSG00000061451	E004	0.0826946	0.27096	1	12.1548	0.458746	FALSE	FALSE
ENSMUSG00000031402	E012	0.0801702	0.262244	1	12.5419	0.45869	FALSE	FALSE
ENSMUSG00000053080	E005	0.0823078	0.252477	1	12.2126	0.45863	FALSE	FALSE
ENSMUSG00000045174	E001	0.06178	0.194493	1	16.3305	0.458593	FALSE	FALSE
ENSMUSG00000027566	E011	0.0428073	0.11726	1	23.7238	0.458578	FALSE	FALSE
ENSMUSG00000020900	E025	0.0739176	0.239301	1	13.6159	0.458531	FALSE	FALSE
ENSMUSG00000038593	E006	0.0596871	0.164232	1	16.9119	0.458432	FALSE	FALSE
ENSMUSG00000003812	E021	0.0618979	0.198479	1	16.2989	0.458418	FALSE	FALSE
ENSMUSG00000028344	E023	0.0444826	0.129174	1	22.8119	0.458328	FALSE	FALSE
ENSMUSG00000001120	E027	0.12997	0.32557	1	18.5	0.458288	FALSE	FALSE
ENSMUSG00000033767	E036	0.0893007	0.261325	1	11.2465	0.458221	FALSE	FALSE
ENSMUSG00000018830	E024	0.096019	0.345073	1	10.4521	0.458048	FALSE	FALSE
ENSMUSG00000029127	E023	0.0814078	0.260623	1	12.3491	0.458039	FALSE	FALSE
ENSMUSG00000027649	E006	0.0696767	0.225693	1	14.4555	0.457969	FALSE	FALSE
ENSMUSG00000021684	E001	0.0853135	0.274742	1	11.7777	0.457953	FALSE	FALSE
ENSMUSG00000086059+ENSMUSG00000022702	E007	0.0315874	0.0820695	1	32.3979	0.457936	FALSE	FALSE
ENSMUSG00000035545	E008	0.0507511	0.147994	1	19.9434	0.457853	FALSE	FALSE
ENSMUSG00000025498	E007	0.0644667	0.266398	1	15.6403	0.457566	FALSE	FALSE
ENSMUSG00000021318	E007	0.0697352	0.22416	1	14.4432	0.457506	FALSE	FALSE
ENSMUSG00000023079	E004	0.044802	0.133528	1	22.6459	0.457301	FALSE	FALSE
ENSMUSG00000031659	E013	0.0555878	0.169052	1	18.1796	0.457261	FALSE	FALSE
ENSMUSG00000021493	E009	0.0664332	0.151378	1	30.7636	0.457143	FALSE	FALSE
ENSMUSG00000036435	E010	0.0404562	0.0765891	1	55.3248	0.457134	FALSE	FALSE
ENSMUSG00000051977	E005	0.0501797	0.14037	1	20.1747	0.45707	FALSE	FALSE
ENSMUSG00000020122	E017	0.0602228	0.174102	1	16.7592	0.457028	FALSE	FALSE
ENSMUSG00000033852	E013	0.0724439	0.235334	1	13.8964	0.45701	FALSE	FALSE
ENSMUSG00000090290	E012	0.0675386	0.223859	1	14.9193	0.456806	FALSE	FALSE
ENSMUSG00000024109	E024	0.0811203	0.241633	1	12.9791	0.456733	FALSE	FALSE
ENSMUSG00000017897	E013	0.0787842	0.257883	1	12.7651	0.456705	FALSE	FALSE
ENSMUSG00000026288	E028	0.0446963	0.128896	1	22.7006	0.456556	FALSE	FALSE
ENSMUSG00000056692	E003	0.0432469	0.122754	1	23.4776	0.456552	FALSE	FALSE
ENSMUSG00000047126	E031	0.0648546	0.209509	1	15.5454	0.456311	FALSE	FALSE
ENSMUSG00000028978	E026	0.0422719	0.105982	1	24.0309	0.456287	FALSE	FALSE
ENSMUSG00000030287	E055	0.0553758	0.16129	1	18.2503	0.456209	FALSE	FALSE
ENSMUSG00000009207	E021	0.0517947	0.162815	1	19.5345	0.456092	FALSE	FALSE
ENSMUSG00000067653	E004	0.0716972	0.207267	1	14.0429	0.455802	FALSE	FALSE
ENSMUSG00000037902	E026	0.0638927	0.221911	1	15.7828	0.455738	FALSE	FALSE
ENSMUSG00000000402	E005	0.070116	0.171988	1	14.3637	0.455708	FALSE	FALSE
ENSMUSG00000042104	E018	0.0845347	0.258206	1	11.8874	0.455639	FALSE	FALSE
ENSMUSG00000028962	E045	0.0378015	0.0967357	1	26.9421	0.455549	FALSE	FALSE
ENSMUSG00000085396	E014	0.0272814	0.0528814	1	37.6859	0.455501	FALSE	FALSE
ENSMUSG00000062232	E029	0.0402735	0.112446	1	25.2506	0.455476	FALSE	FALSE
ENSMUSG00000024006	E014	0.0778062	0.24525	1	12.9274	0.455449	FALSE	FALSE
ENSMUSG00000046111	E033	0.0655055	0.237983	1	15.3888	0.455328	FALSE	FALSE
ENSMUSG00000020890	E023	0.0854449	0.243554	1	11.7594	0.455301	FALSE	FALSE
ENSMUSG00000027931	E032	0.0979304	0.30417	1	10.2462	0.455292	FALSE	FALSE
ENSMUSG00000025776	E019	0.0393255	0.111083	1	25.8735	0.455252	FALSE	FALSE
ENSMUSG00000000301	E014	0.0675715	0.206827	1	14.9119	0.455207	FALSE	FALSE
ENSMUSG00000004071	E008	0.039456	0.0610442	1	58.4112	0.455179	FALSE	FALSE
ENSMUSG00000022503	E012	0.0815296	0.230215	1	17.0935	0.455089	FALSE	FALSE
ENSMUSG00000027318	E013	0.0663534	0.191159	1	15.1894	0.454867	FALSE	FALSE
ENSMUSG00000023951	E018	0.0349575	0.102644	1	29.1919	0.454833	FALSE	FALSE
ENSMUSG00000053510+ENSMUSG00000076444	E030	0.0205824	0.0275233	1	50.5129	0.4548	FALSE	FALSE
ENSMUSG00000045215	E014	0.0940962	0.313596	1	10.6678	0.454694	FALSE	FALSE
ENSMUSG00000066113	E039	0.0510913	0.14997	1	19.8083	0.454656	FALSE	FALSE
ENSMUSG00000035722	E005	0.0322539	0.0748895	1	31.7092	0.454588	FALSE	FALSE
ENSMUSG00000032059	E003	0.0477955	0.147335	1	21.2004	0.454565	FALSE	FALSE
ENSMUSG00000038838	E019	0.0309257	0.0659015	1	33.1119	0.454559	FALSE	FALSE
ENSMUSG00000016940	E022	0.0578839	0.196839	1	17.447	0.454547	FALSE	FALSE
ENSMUSG00000003423	E011	0.056533	0.188614	1	17.8707	0.454458	FALSE	FALSE
ENSMUSG00000014980	E010	0.0878162	0.28993	1	11.4386	0.454389	FALSE	FALSE
ENSMUSG00000033306	E006	0.0995033	0.337423	1	10.0828	0.454262	FALSE	FALSE
ENSMUSG00000034401	E014	0.0655498	0.197794	1	15.3782	0.4542	FALSE	FALSE
ENSMUSG00000022543	E003	0.0740993	0.216434	1	13.5821	0.45415	FALSE	FALSE
ENSMUSG00000078440	E022	0.0256753	0.0446203	1	40.129	0.454146	FALSE	FALSE
ENSMUSG00000066571	E023	0.0644803	0.208147	1	15.6369	0.453792	FALSE	FALSE
ENSMUSG00000002699	E010	0.0729784	0.217283	1	13.7933	0.45379	FALSE	FALSE
ENSMUSG00000036768	E035	0.0483209	0.0708657	1	20.9655	0.453618	FALSE	FALSE
ENSMUSG00000030798	E024	0.0902884	0.292849	1	11.1222	0.45359	FALSE	FALSE
ENSMUSG00000075376	E014	0.0343061	0.0856857	1	29.7612	0.453491	FALSE	FALSE
ENSMUSG00000001827	E025	0.0667746	0.254781	1	15.0923	0.453327	FALSE	FALSE
ENSMUSG00000067367	E025	0.025435	0.0402111	1	40.5221	0.453282	FALSE	FALSE
ENSMUSG00000022636	E012	0.0298071	0.0501755	1	49.3353	0.453023	FALSE	FALSE
ENSMUSG00000000876	E003	0.0478649	0.140189	1	21.1691	0.452889	FALSE	FALSE
ENSMUSG00000022325	E009	0.0495386	0.158138	1	20.4406	0.452793	FALSE	FALSE
ENSMUSG00000034269	E016	0.0698745	0.230991	1	14.414	0.452353	FALSE	FALSE
ENSMUSG00000024866	E003	0.0836771	0.25827	1	12.0105	0.452185	FALSE	FALSE
ENSMUSG00000039662+ENSMUSG00000087572	E003	0.0732513	0.246494	1	13.7413	0.452129	FALSE	FALSE
ENSMUSG00000057143	E004	0.0677679	0.21411	1	14.8681	0.452026	FALSE	FALSE
ENSMUSG00000051169	E016	0.0723078	0.19957	1	17.9895	0.45197	FALSE	FALSE
ENSMUSG00000034739+ENSMUSG00000079592	E009	0.0835989	0.296624	1	12.0219	0.451923	FALSE	FALSE
ENSMUSG00000032481	E031	0.0933434	0.304961	1	10.7547	0.45192	FALSE	FALSE
ENSMUSG00000073771	E006	0.0700891	0.22414	1	14.3693	0.451919	FALSE	FALSE
ENSMUSG00000038517	E021	0.0357385	0.0986238	1	28.5376	0.451749	FALSE	FALSE
ENSMUSG00000006289	E012	0.0597959	0.186844	1	16.8806	0.451684	FALSE	FALSE
ENSMUSG00000020288	E001	0.0690311	0.208046	1	14.5925	0.451618	FALSE	FALSE
ENSMUSG00000025920	E009	0.0888838	0.295743	1	11.2998	0.451275	FALSE	FALSE
ENSMUSG00000022722	E005	0.0794541	0.272591	1	12.6562	0.451227	FALSE	FALSE
ENSMUSG00000020111	E018	0.0613991	0.200365	1	16.4333	0.451149	FALSE	FALSE
ENSMUSG00000041264	E009	0.102293	0.332283	1	11.1016	0.451104	FALSE	FALSE
ENSMUSG00000009090	E021	0.0629002	0.217885	1	16.0354	0.451097	FALSE	FALSE
ENSMUSG00000021693	E020	0.0576611	0.190975	1	17.5155	0.451046	FALSE	FALSE
ENSMUSG00000001127	E025	0.0480384	0.159292	1	21.0911	0.451036	FALSE	FALSE
ENSMUSG00000033852	E022	0.121089	0.337367	1	11.4818	0.451031	FALSE	FALSE
ENSMUSG00000078667+ENSMUSG00000027942	E028	0.0339094	0.0855215	1	30.1189	0.450937	FALSE	FALSE
ENSMUSG00000040254	E015	0.0514884	0.152443	1	19.6528	0.450897	FALSE	FALSE
ENSMUSG00000048537	E047	0.0347803	0.0835347	1	29.3446	0.450755	FALSE	FALSE
ENSMUSG00000025156	E019	0.0532879	0.168516	1	18.9777	0.450708	FALSE	FALSE
ENSMUSG00000030560	E014	0.0789233	0.264846	1	12.7423	0.45062	FALSE	FALSE
ENSMUSG00000035674	E003	0.0559005	0.201944	1	18.0762	0.450564	FALSE	FALSE
ENSMUSG00000072812	E003	0.0708423	0.214179	1	14.2146	0.450163	FALSE	FALSE
ENSMUSG00000030254	E020	0.0580831	0.198056	1	17.3863	0.450157	FALSE	FALSE
ENSMUSG00000024251	E035	0.0791872	0.251656	1	12.6994	0.450141	FALSE	FALSE
ENSMUSG00000052423	E004	0.0484854	0.145493	1	20.893	0.450139	FALSE	FALSE
ENSMUSG00000037813	E012	0.0710133	0.249762	1	14.1799	0.450009	FALSE	FALSE
ENSMUSG00000000555	E011	0.0667532	0.210931	1	15.0972	0.449985	FALSE	FALSE
ENSMUSG00000021702	E008	0.0578842	0.19514	1	17.447	0.449929	FALSE	FALSE
ENSMUSG00000038775	E008	0.0870445	0.28694	1	11.541	0.449889	FALSE	FALSE
ENSMUSG00000054752	E018	0.021667	0.0292485	1	47.8748	0.449824	FALSE	FALSE
ENSMUSG00000002799	E017	0.0198937	0.0260353	1	52.3445	0.449773	FALSE	FALSE
ENSMUSG00000022387	E011	0.076463	0.255621	1	13.1572	0.449738	FALSE	FALSE
ENSMUSG00000025270	E015	0.0458453	0.336262	1	22.1203	0.449721	FALSE	FALSE
ENSMUSG00000047694	E015	0.046549	0.131831	1	21.7793	0.449673	FALSE	FALSE
ENSMUSG00000002109	E016	0.0372352	0.0930572	1	27.362	0.449651	FALSE	FALSE
ENSMUSG00000025912	E011	0.0806966	0.256715	1	12.4592	0.449625	FALSE	FALSE
ENSMUSG00000029167	E016	0.0827233	0.269284	1	12.1506	0.449622	FALSE	FALSE
ENSMUSG00000080316+ENSMUSG00000065479	E001	0.0787186	0.294049	1	12.7759	0.449552	FALSE	FALSE
ENSMUSG00000021758	E008	0.0933416	0.259584	1	10.7549	0.449434	FALSE	FALSE
ENSMUSG00000033728	E027	0.0592152	0.198209	1	17.0487	0.449415	FALSE	FALSE
ENSMUSG00000033191	E024	0.0451275	0.143787	1	22.4793	0.449378	FALSE	FALSE
ENSMUSG00000032334	E007	0.0840171	0.275458	1	11.9614	0.449342	FALSE	FALSE
ENSMUSG00000044176	E011	0.0994722	0.333331	1	10.086	0.449252	FALSE	FALSE
ENSMUSG00000021115	E005	0.0256569	0.0468137	1	40.1589	0.449198	FALSE	FALSE
ENSMUSG00000071284+ENSMUSG00000048280	E005	0.0650632	0.223039	1	15.4949	0.449197	FALSE	FALSE
ENSMUSG00000022836	E033	0.0671348	0.222446	1	15.0102	0.449127	FALSE	FALSE
ENSMUSG00000040264	E011	0.0789971	0.261721	1	12.7303	0.449064	FALSE	FALSE
ENSMUSG00000033985+ENSMUSG00000028689	E054	0.0445768	0.12998	1	22.7627	0.448955	FALSE	FALSE
ENSMUSG00000053007	E002	0.0797688	0.251572	1	12.6057	0.448921	FALSE	FALSE
ENSMUSG00000063894	E003	0.0410369	0.119751	1	24.7703	0.448911	FALSE	FALSE
ENSMUSG00000031090	E004	0.0628872	0.200749	1	16.0388	0.44871	FALSE	FALSE
ENSMUSG00000035356	E009	0.0553873	0.198964	1	18.2465	0.448548	FALSE	FALSE
ENSMUSG00000024217	E001	0.038318	0.113607	1	26.5702	0.44849	FALSE	FALSE
ENSMUSG00000024953	E008	0.0459081	0.158937	1	22.0894	0.448256	FALSE	FALSE
ENSMUSG00000033031	E034	0.0998019	0.308218	1	10.0524	0.448253	FALSE	FALSE
ENSMUSG00000090247+ENSMUSG00000025350	E003	0.0280947	0.0602617	1	36.5589	0.448107	FALSE	FALSE
ENSMUSG00000037509+ENSMUSG00000089955+ENSMUSG00000046858	E006	0.0401601	0.122224	1	25.3235	0.448082	FALSE	FALSE
ENSMUSG00000034610	E040	0.0733602	0.245445	1	13.7206	0.448039	FALSE	FALSE
ENSMUSG00000037108	E021	0.0751032	0.21892	1	13.3983	0.44801	FALSE	FALSE
ENSMUSG00000016624	E015	0.0755706	0.262088	1	13.3145	0.447948	FALSE	FALSE
ENSMUSG00000079304+ENSMUSG00000001517	E022	0.046601	0.122809	1	23.4238	0.44781	FALSE	FALSE
ENSMUSG00000078690	E003	0.033055	0.0688193	1	30.9192	0.447627	FALSE	FALSE
ENSMUSG00000018169	E009	0.0645136	0.234439	1	15.6287	0.447555	FALSE	FALSE
ENSMUSG00000037224	E012	0.0793619	0.262929	1	12.6711	0.447553	FALSE	FALSE
ENSMUSG00000038241	E025	0.0612721	0.198328	1	16.4679	0.447428	FALSE	FALSE
ENSMUSG00000019437	E002	0.0851554	0.258249	1	11.7998	0.447407	FALSE	FALSE
ENSMUSG00000070471	E008	0.0916599	0.280313	1	10.9542	0.447154	FALSE	FALSE
ENSMUSG00000028028	E021	0.0753487	0.202321	1	13.3541	0.447134	FALSE	FALSE
ENSMUSG00000020235	E008	0.0983242	0.309945	1	10.2048	0.44701	FALSE	FALSE
ENSMUSG00000026923	E044	0.0305659	0.085934	1	33.5134	0.446849	FALSE	FALSE
ENSMUSG00000036826+ENSMUSG00000078765	E087	0.0296949	0.0548477	1	47.1893	0.446693	FALSE	FALSE
ENSMUSG00000024055	E014	0.064434	0.22368	1	15.6483	0.446643	FALSE	FALSE
ENSMUSG00000028483	E024	0.0518257	0.162129	1	19.5226	0.446551	FALSE	FALSE
ENSMUSG00000028729	E011	0.0444418	0.139021	1	22.8333	0.446419	FALSE	FALSE
ENSMUSG00000027406	E017	0.0327953	0.0758318	1	34.2795	0.44632	FALSE	FALSE
ENSMUSG00000068876+ENSMUSG00000085006	E026	0.0560283	0.192873	1	18.0343	0.446252	FALSE	FALSE
ENSMUSG00000030111	E024	0.047238	0.198421	1	21.4554	0.446226	FALSE	FALSE
ENSMUSG00000041731	E006	0.0796505	0.248831	1	12.6247	0.446203	FALSE	FALSE
ENSMUSG00000036972	E007	0.0474671	0.113932	1	24.3243	0.446145	FALSE	FALSE
ENSMUSG00000006390	E009	0.0197576	0.0224186	1	52.7223	0.446048	FALSE	FALSE
ENSMUSG00000039929	E017	0.0334462	0.0802793	1	30.5475	0.44599	FALSE	FALSE
ENSMUSG00000029283	E014	0.032881	0.076459	1	31.0874	0.445913	FALSE	FALSE
ENSMUSG00000060798	E006	0.0353472	0.0961659	1	28.8617	0.445808	FALSE	FALSE
ENSMUSG00000034621	E016	0.0549773	0.166762	1	22.177	0.445769	FALSE	FALSE
ENSMUSG00000019578	E014	0.0766128	0.254127	1	13.1312	0.445702	FALSE	FALSE
ENSMUSG00000027993	E014	0.0846346	0.284969	1	11.8732	0.445657	FALSE	FALSE
ENSMUSG00000043384+ENSMUSG00000072969	E028	0.0539347	0.186682	1	18.7462	0.445514	FALSE	FALSE
ENSMUSG00000068457	E027	0.0291791	0.073163	1	35.157	0.445391	FALSE	FALSE
ENSMUSG00000019763	E024	0.0806226	0.246822	1	12.4707	0.445088	FALSE	FALSE
ENSMUSG00000042197	E016	0.037142	0.0964233	1	27.4324	0.445074	FALSE	FALSE
ENSMUSG00000071984	E008	0.0527969	0.166383	1	19.1572	0.444991	FALSE	FALSE
ENSMUSG00000025812	E047	0.0677767	0.244209	1	14.8662	0.444965	FALSE	FALSE
ENSMUSG00000028962	E004	0.0336949	0.0830232	1	30.3159	0.444964	FALSE	FALSE
ENSMUSG00000026821	E036	0.0362387	0.101467	1	28.1336	0.444861	FALSE	FALSE
ENSMUSG00000034269	E043	0.0436307	0.134238	1	23.2667	0.444851	FALSE	FALSE
ENSMUSG00000022552	E026	0.0373299	0.105821	1	27.2909	0.444632	FALSE	FALSE
ENSMUSG00000014444	E062	0.0899272	0.285511	1	11.1674	0.444624	FALSE	FALSE
ENSMUSG00000051344	E014	0.0701518	0.239308	1	14.3563	0.444615	FALSE	FALSE
ENSMUSG00000026047+ENSMUSG00000026049	E011	0.0522181	0.178376	1	19.3733	0.444598	FALSE	FALSE
ENSMUSG00000001100	E013	0.0339087	0.0868703	1	30.1195	0.444512	FALSE	FALSE
ENSMUSG00000024650	E001	0.0297609	0.0556445	1	34.4483	0.444337	FALSE	FALSE
ENSMUSG00000034480	E013	0.042327	0.13067	1	23.9989	0.444321	FALSE	FALSE
ENSMUSG00000032064	E014	0.0395057	0.112947	1	25.7528	0.4443	FALSE	FALSE
ENSMUSG00000006390	E008	0.0679614	0.223148	1	14.8252	0.44424	FALSE	FALSE
ENSMUSG00000022836	E023	0.0805759	0.283711	1	12.478	0.444168	FALSE	FALSE
ENSMUSG00000021186	E005	0.0218169	0.0380933	1	47.5316	0.444149	FALSE	FALSE
ENSMUSG00000031604	E009	0.0286741	0.0681322	1	35.7963	0.443949	FALSE	FALSE
ENSMUSG00000038774	E020	0.0304068	0.069516	1	33.6942	0.443889	FALSE	FALSE
ENSMUSG00000043557	E008	0.0413311	0.1067	1	24.5901	0.443723	FALSE	FALSE
ENSMUSG00000030304	E026	0.0421426	0.133883	1	24.1063	0.443497	FALSE	FALSE
ENSMUSG00000047648	E001	0.0907821	0.295379	1	12.3317	0.443433	FALSE	FALSE
ENSMUSG00000001786	E019	0.0790966	0.275141	1	12.7141	0.443318	FALSE	FALSE
ENSMUSG00000018428	E014	0.0659974	0.233638	1	15.2725	0.44331	FALSE	FALSE
ENSMUSG00000035615	E016	0.0334958	0.086194	1	30.5011	0.443246	FALSE	FALSE
ENSMUSG00000035898	E024	0.0235366	0.0454591	1	43.9206	0.443172	FALSE	FALSE
ENSMUSG00000021668	E015	0.0432927	0.132602	1	23.4522	0.443145	FALSE	FALSE
ENSMUSG00000048482	E003	0.0900769	0.282276	1	11.1486	0.443117	FALSE	FALSE
ENSMUSG00000075410	E005	0.0811254	0.252135	1	12.3926	0.443063	FALSE	FALSE
ENSMUSG00000072770+ENSMUSG00000030330	E046	0.0551468	0.201801	1	18.3274	0.443002	FALSE	FALSE
ENSMUSG00000039126	E013	0.0332449	0.085421	1	30.7376	0.442957	FALSE	FALSE
ENSMUSG00000063558	E027	0.0867009	0.238336	1	21.2371	0.442668	FALSE	FALSE
ENSMUSG00000031385	E002	0.0448711	0.152451	1	22.6104	0.442623	FALSE	FALSE
ENSMUSG00000028483	E025	0.079626	0.273492	1	12.6286	0.442398	FALSE	FALSE
ENSMUSG00000020541	E017	0.0796981	0.274554	1	12.617	0.442277	FALSE	FALSE
ENSMUSG00000020175	E020	0.0720578	0.231663	1	18.1204	0.44223	FALSE	FALSE
ENSMUSG00000056832	E010	0.0657312	0.214546	1	15.3352	0.442176	FALSE	FALSE
ENSMUSG00000024769	E036	0.0566509	0.186286	1	17.8329	0.442161	FALSE	FALSE
ENSMUSG00000034563+ENSMUSG00000089865	E004	0.0824662	0.271663	1	12.1889	0.442067	FALSE	FALSE
ENSMUSG00000030091	E039	0.0456373	0.15339	1	22.2231	0.442061	FALSE	FALSE
ENSMUSG00000074364	E004	0.0381429	0.109264	1	26.6951	0.442048	FALSE	FALSE
ENSMUSG00000086210	E002	0.0921691	0.262982	1	10.893	0.441903	FALSE	FALSE
ENSMUSG00000028201	E001	0.043717	0.0997487	1	23.2198	0.441889	FALSE	FALSE
ENSMUSG00000034422	E004	0.0451197	0.138947	1	22.4832	0.441718	FALSE	FALSE
ENSMUSG00000034579	E003	0.0343908	0.103936	1	29.686	0.441714	FALSE	FALSE
ENSMUSG00000038241	E045	0.0444415	0.148653	1	22.9178	0.441673	FALSE	FALSE
ENSMUSG00000026418	E018	0.0289003	0.057567	1	35.5071	0.441652	FALSE	FALSE
ENSMUSG00000028072	E013	0.0887494	0.314898	1	11.3171	0.441642	FALSE	FALSE
ENSMUSG00000044791	E028	0.0512322	0.180962	1	19.7528	0.441604	FALSE	FALSE
ENSMUSG00000036054	E030	0.0544439	0.177168	1	18.568	0.441487	FALSE	FALSE
ENSMUSG00000029466	E018	0.0896965	0.307698	1	11.1964	0.441435	FALSE	FALSE
ENSMUSG00000026814+ENSMUSG00000026817	E043	0.01111	0.00332092	1	97.3787	0.441288	FALSE	FALSE
ENSMUSG00000032519	E012	0.0612792	0.222519	1	16.4659	0.441242	FALSE	FALSE
ENSMUSG00000022094	E016	0.0501565	0.18188	1	20.1842	0.441048	FALSE	FALSE
ENSMUSG00000025473	E014	0.0938215	0.31713	1	10.6993	0.440889	FALSE	FALSE
ENSMUSG00000031753	E009	0.0497788	0.164976	1	20.3401	0.440844	FALSE	FALSE
ENSMUSG00000032849	E008	0.0476612	0.154708	1	21.2613	0.440731	FALSE	FALSE
ENSMUSG00000020530	E005	0.0416236	0.10104	1	31.7083	0.440641	FALSE	FALSE
ENSMUSG00000002732	E002	0.0419857	0.104149	1	24.1983	0.440579	FALSE	FALSE
ENSMUSG00000039294	E015	0.0434324	0.147215	1	23.3752	0.440522	FALSE	FALSE
ENSMUSG00000028559	E038	0.0245664	0.0448742	1	42.0094	0.440488	FALSE	FALSE
ENSMUSG00000037773	E002	0.0537073	0.18731	1	18.827	0.440455	FALSE	FALSE
ENSMUSG00000024122	E019	0.0712429	0.195236	1	23.6204	0.440314	FALSE	FALSE
ENSMUSG00000052085	E035	0.103401	0.326575	1	10.1805	0.440148	FALSE	FALSE
ENSMUSG00000021952	E013	0.0354448	0.0917036	1	28.7802	0.440046	FALSE	FALSE
ENSMUSG00000030022	E025	0.0993922	0.342963	1	10.0942	0.440021	FALSE	FALSE
ENSMUSG00000020182	E027	0.0895281	0.353885	1	11.2176	0.439992	FALSE	FALSE
ENSMUSG00000041684	E022	0.0702502	0.252236	1	14.3359	0.439976	FALSE	FALSE
ENSMUSG00000028469	E019	0.0393707	0.116265	1	25.8431	0.439961	FALSE	FALSE
ENSMUSG00000042737	E002	0.0656532	0.216204	1	15.3537	0.439802	FALSE	FALSE
ENSMUSG00000071550	E007	0.0860154	0.305506	1	11.6806	0.43978	FALSE	FALSE
ENSMUSG00000031883	E003	0.0581073	0.194802	1	17.3789	0.439764	FALSE	FALSE
ENSMUSG00000032235	E018	0.0648819	0.224996	1	15.5388	0.43966	FALSE	FALSE
ENSMUSG00000024135	E021	0.045174	0.133692	1	22.4557	0.439635	FALSE	FALSE
ENSMUSG00000025255	E008	0.0479594	0.150087	1	21.1265	0.43962	FALSE	FALSE
ENSMUSG00000019785	E010	0.080559	0.281834	1	12.4807	0.439444	FALSE	FALSE
ENSMUSG00000047250	E014	0.115943	0.335273	1	12.6179	0.439374	FALSE	FALSE
ENSMUSG00000035711	E005	0.0441478	0.128833	1	22.9885	0.43936	FALSE	FALSE
ENSMUSG00000031570	E018	0.0296644	0.0735046	1	34.5638	0.439336	FALSE	FALSE
ENSMUSG00000026455	E006	0.0514613	0.169331	1	19.6633	0.439227	FALSE	FALSE
ENSMUSG00000002728	E012	0.0248273	0.0531365	1	41.5513	0.439146	FALSE	FALSE
ENSMUSG00000034035	E019	0.0590318	0.17997	1	17.1025	0.439086	FALSE	FALSE
ENSMUSG00000048402	E003	0.0679712	0.241911	1	14.8231	0.439034	FALSE	FALSE
ENSMUSG00000011171	E004	0.0956758	0.259358	1	10.49	0.439029	FALSE	FALSE
ENSMUSG00000025050	E007	0.0285074	0.0676115	1	36.0124	0.438941	FALSE	FALSE
ENSMUSG00000022704	E015	0.0933201	0.322555	1	10.7574	0.438933	FALSE	FALSE
ENSMUSG00000087177	E020	0.0513753	0.179106	1	19.6968	0.438901	FALSE	FALSE
ENSMUSG00000020282	E041	0.0552311	0.187248	1	18.2989	0.438878	FALSE	FALSE
ENSMUSG00000063652	E014	0.0830449	0.259199	1	12.103	0.438803	FALSE	FALSE
ENSMUSG00000033365	E011	0.0768966	0.286451	1	13.0822	0.438781	FALSE	FALSE
ENSMUSG00000092009	E041	0.0458011	0.100578	1	22.1421	0.438728	FALSE	FALSE
ENSMUSG00000026814+ENSMUSG00000026817	E049	0.012167	0.00519453	1	88.2427	0.438697	FALSE	FALSE
ENSMUSG00000034324	E016	0.0440926	0.124233	1	28.0125	0.438509	FALSE	FALSE
ENSMUSG00000029475	E033	0.0765891	0.27358	1	13.1353	0.438428	FALSE	FALSE
ENSMUSG00000068114	E003	0.0344721	0.0804636	1	29.614	0.438349	FALSE	FALSE
ENSMUSG00000060671	E030	0.0501622	0.159349	1	20.1819	0.438324	FALSE	FALSE
ENSMUSG00000056268	E011	0.0743602	0.25481	1	13.5338	0.438277	FALSE	FALSE
ENSMUSG00000015090	E011	0.134209	0.310722	1	57.4174	0.438236	FALSE	FALSE
ENSMUSG00000034460	E002	0.0799702	0.227466	1	12.5736	0.438221	FALSE	FALSE
ENSMUSG00000054728	E009	0.0440383	0.148988	1	23.0469	0.438212	FALSE	FALSE
ENSMUSG00000035778	E009	0.0979509	0.328915	1	10.2441	0.438181	FALSE	FALSE
ENSMUSG00000028085	E003	0.0756567	0.266914	1	13.2991	0.438138	FALSE	FALSE
ENSMUSG00000024824	E010	0.0283689	0.0659015	1	36.1939	0.438105	FALSE	FALSE
ENSMUSG00000041351	E005	0.0874362	0.300584	1	11.4888	0.438051	FALSE	FALSE
ENSMUSG00000020311	E007	0.0745826	0.282908	1	13.493	0.437941	FALSE	FALSE
ENSMUSG00000038524	E003	0.0619812	0.211241	1	16.2767	0.437882	FALSE	FALSE
ENSMUSG00000039069	E020	0.091192	0.309009	1	11.0109	0.4377	FALSE	FALSE
ENSMUSG00000058396	E002	0.065799	0.21859	1	15.3192	0.437588	FALSE	FALSE
ENSMUSG00000085237+ENSMUSG00000085971	E007	0.0664247	0.145644	1	15.1729	0.437498	FALSE	FALSE
ENSMUSG00000031309	E007	0.0435335	0.140558	1	23.3198	0.437419	FALSE	FALSE
ENSMUSG00000028108	E011	0.0497193	0.183035	1	20.365	0.43741	FALSE	FALSE
ENSMUSG00000042557	E007	0.0412867	0.131085	1	24.6171	0.437197	FALSE	FALSE
ENSMUSG00000020397	E021	0.0178936	0.00969227	1	58.5053	0.437182	FALSE	FALSE
ENSMUSG00000064725+ENSMUSG00000020372+ENSMUSG00000064500+ENSMUSG00000064780	E018	0.0943141	0.324	1	10.6429	0.437145	FALSE	FALSE
ENSMUSG00000031109	E008	0.0664965	0.238656	1	15.1563	0.437074	FALSE	FALSE
ENSMUSG00000040936	E056	0.06928	0.254077	1	14.5393	0.437052	FALSE	FALSE
ENSMUSG00000052949	E014	0.0457798	0.155105	1	22.1526	0.437049	FALSE	FALSE
ENSMUSG00000038605	E008	0.0736367	0.261193	1	13.6685	0.437039	FALSE	FALSE
ENSMUSG00000026918	E013	0.0634812	0.227876	1	15.8866	0.437016	FALSE	FALSE
ENSMUSG00000040387	E023	0.0510642	0.18831	1	19.819	0.436999	FALSE	FALSE
ENSMUSG00000023795	E004	0.0964536	0.295699	1	10.4046	0.43698	FALSE	FALSE
ENSMUSG00000039103	E012	0.0389308	0.113768	1	26.1421	0.436808	FALSE	FALSE
ENSMUSG00000039801	E031	0.0786689	0.278538	1	12.784	0.436735	FALSE	FALSE
ENSMUSG00000080683+ENSMUSG00000087376+ENSMUSG00000080352+ENSMUSG00000045411	E009	0.0600759	0.208018	1	16.8008	0.436675	FALSE	FALSE
ENSMUSG00000026896	E016	0.0772061	0.278027	1	13.0291	0.436588	FALSE	FALSE
ENSMUSG00000014329	E017	0.0642232	0.2253	1	15.7004	0.436564	FALSE	FALSE
ENSMUSG00000008348	E003	0.16802	0.311262	1	49.5383	0.436529	FALSE	FALSE
ENSMUSG00000002845	E028	0.0480238	0.161729	1	21.0977	0.4365	FALSE	FALSE
ENSMUSG00000024371+ENSMUSG00000090231	E015	0.0735164	0.255073	1	13.6911	0.436458	FALSE	FALSE
ENSMUSG00000029561	E022	0.0568456	0.217398	1	17.7708	0.436355	FALSE	FALSE
ENSMUSG00000038241	E044	0.077045	0.285972	1	13.0567	0.436217	FALSE	FALSE
ENSMUSG00000026395	E042	0.0902856	0.368786	1	11.1226	0.436126	FALSE	FALSE
ENSMUSG00000034573	E043	0.038152	0.116075	1	26.6886	0.436116	FALSE	FALSE
ENSMUSG00000024713	E034	0.0416101	0.12064	1	24.4215	0.435742	FALSE	FALSE
ENSMUSG00000008686	E004	0.0490111	0.154552	1	20.6647	0.435402	FALSE	FALSE
ENSMUSG00000020153	E003	0.0662582	0.235249	1	15.2116	0.435353	FALSE	FALSE
ENSMUSG00000056917	E017	0.0659897	0.234549	1	15.2743	0.435341	FALSE	FALSE
ENSMUSG00000020891	E007	0.0549193	0.183391	1	18.4046	0.435285	FALSE	FALSE
ENSMUSG00000019768	E003	0.069888	0.249199	1	14.4112	0.435271	FALSE	FALSE
ENSMUSG00000018809	E005	0.0722829	0.272874	1	13.9277	0.435111	FALSE	FALSE
ENSMUSG00000026814+ENSMUSG00000026817	E028	0.0312223	0.0922603	1	32.7879	0.435065	FALSE	FALSE
ENSMUSG00000037681	E007	0.0934616	0.279829	1	10.7409	0.435008	FALSE	FALSE
ENSMUSG00000021514	E012	0.019557	0.0262132	1	53.2893	0.434964	FALSE	FALSE
ENSMUSG00000006301	E014	0.0399764	0.12212	1	25.4426	0.434954	FALSE	FALSE
ENSMUSG00000031825	E021	0.100165	0.350191	1	10.0156	0.434947	FALSE	FALSE
ENSMUSG00000022177	E005	0.0773758	0.252349	1	13.0002	0.434847	FALSE	FALSE
ENSMUSG00000090290	E006	0.0434038	0.118405	1	23.3909	0.434796	FALSE	FALSE
ENSMUSG00000027282	E014	0.0903275	0.31514	1	11.1174	0.434735	FALSE	FALSE
ENSMUSG00000039676	E004	0.0532922	0.134729	1	18.9761	0.434703	FALSE	FALSE
ENSMUSG00000019082	E024	0.0573842	0.197718	1	17.6014	0.434678	FALSE	FALSE
ENSMUSG00000025083	E003	0.0339425	0.0800665	1	30.0887	0.434583	FALSE	FALSE
ENSMUSG00000073664	E022	0.0463567	0.177613	1	21.8714	0.434537	FALSE	FALSE
ENSMUSG00000027714	E026	0.0774604	0.287135	1	12.9858	0.434488	FALSE	FALSE
ENSMUSG00000004319	E026	0.0943732	0.321973	1	10.6362	0.434487	FALSE	FALSE
ENSMUSG00000029449	E003	0.0760534	0.262371	1	13.2289	0.434414	FALSE	FALSE
ENSMUSG00000052712	E011	0.0477332	0.166309	1	21.2286	0.434109	FALSE	FALSE
ENSMUSG00000024663	E023	0.0247025	0.0475777	1	41.7692	0.434091	FALSE	FALSE
ENSMUSG00000066113	E042	0.0523896	0.173297	1	19.3088	0.434084	FALSE	FALSE
ENSMUSG00000027544	E006	0.0442558	0.15017	1	22.9312	0.433932	FALSE	FALSE
ENSMUSG00000026849	E002	0.0856915	0.30158	1	11.7252	0.433847	FALSE	FALSE
ENSMUSG00000023267	E009	0.0519188	0.185943	1	19.487	0.43357	FALSE	FALSE
ENSMUSG00000020838	E017	0.0889957	0.414494	1	11.2854	0.433461	FALSE	FALSE
ENSMUSG00000028284	E002	0.0784759	0.283179	1	12.8158	0.433383	FALSE	FALSE
ENSMUSG00000020941+ENSMUSG00000078635	E014	0.0690241	0.268427	1	14.5939	0.433365	FALSE	FALSE
ENSMUSG00000090112	E003	0.0625167	0.243783	1	16.1352	0.433355	FALSE	FALSE
ENSMUSG00000049624	E007	0.0291007	0.0572732	1	40.5673	0.433119	FALSE	FALSE
ENSMUSG00000030766	E004	0.0531587	0.194685	1	19.0246	0.433071	FALSE	FALSE
ENSMUSG00000051329	E031	0.0377719	0.108424	1	26.9637	0.43303	FALSE	FALSE
ENSMUSG00000006585	E009	0.0933648	0.315318	1	10.7522	0.432827	FALSE	FALSE
ENSMUSG00000075410	E004	0.0888289	0.274255	1	11.3068	0.432689	FALSE	FALSE
ENSMUSG00000082214+ENSMUSG00000072960+ENSMUSG00000087368	E018	0.100195	0.315365	1	10.0126	0.432643	FALSE	FALSE
ENSMUSG00000000167	E021	0.0991332	0.331231	1	10.1208	0.432624	FALSE	FALSE
ENSMUSG00000039968	E007	0.025492	0.0521485	1	40.4281	0.432608	FALSE	FALSE
ENSMUSG00000019952	E019	0.0539353	0.191101	1	18.746	0.432522	FALSE	FALSE
ENSMUSG00000036598	E009	0.0898262	0.314414	1	11.18	0.432444	FALSE	FALSE
ENSMUSG00000028646	E005	0.096918	0.339406	1	10.3543	0.432411	FALSE	FALSE
ENSMUSG00000035860	E013	0.0364749	0.075988	1	27.9468	0.432236	FALSE	FALSE
ENSMUSG00000038241	E040	0.0803845	0.280361	1	12.5081	0.432038	FALSE	FALSE
ENSMUSG00000025208	E005	0.0837167	0.290296	1	12.0048	0.432023	FALSE	FALSE
ENSMUSG00000041945	E008	0.0846536	0.271706	1	11.8705	0.431906	FALSE	FALSE
ENSMUSG00000078812	E014	0.0632515	0.241856	1	15.9451	0.431646	FALSE	FALSE
ENSMUSG00000021998	E028	0.0298262	0.0900648	1	34.3705	0.431515	FALSE	FALSE
ENSMUSG00000000167	E019	0.0720188	0.242531	1	13.9794	0.43143	FALSE	FALSE
ENSMUSG00000025159	E019	0.0810222	0.295524	1	12.4085	0.431394	FALSE	FALSE
ENSMUSG00000078440	E023	0.0353964	0.110339	1	28.8206	0.431312	FALSE	FALSE
ENSMUSG00000036972	E001	0.0951102	0.352137	1	10.553	0.431307	FALSE	FALSE
ENSMUSG00000026922	E001	0.0543125	0.077717	1	22.9234	0.431208	FALSE	FALSE
ENSMUSG00000033170	E019	0.075767	0.257294	1	13.2795	0.431147	FALSE	FALSE
ENSMUSG00000078552	E010	0.0662244	0.241967	1	15.2194	0.431083	FALSE	FALSE
ENSMUSG00000026383	E015	0.0740576	0.261712	1	13.5898	0.431036	FALSE	FALSE
ENSMUSG00000036246	E023	0.0547138	0.196391	1	18.4748	0.431001	FALSE	FALSE
ENSMUSG00000050141	E010	0.0440038	0.154733	1	24.5148	0.430993	FALSE	FALSE
ENSMUSG00000000759	E009	0.0802625	0.295629	1	12.6284	0.430986	FALSE	FALSE
ENSMUSG00000072964	E006	0.0900294	0.306784	1	11.1546	0.430933	FALSE	FALSE
ENSMUSG00000028626	E016	0.0843397	0.297732	1	11.9152	0.430852	FALSE	FALSE
ENSMUSG00000049686	E006	0.0929852	0.336737	1	10.7965	0.430842	FALSE	FALSE
ENSMUSG00000053111	E006	0.0453802	0.135268	1	22.3516	0.430841	FALSE	FALSE
ENSMUSG00000074282	E020	0.0782232	0.26964	1	12.8577	0.430814	FALSE	FALSE
ENSMUSG00000064061	E033	0.0534505	0.199311	1	18.919	0.430786	FALSE	FALSE
ENSMUSG00000019518	E010	0.0786757	0.286852	1	12.7829	0.430778	FALSE	FALSE
ENSMUSG00000001521	E017	0.044401	0.162949	1	22.8547	0.430772	FALSE	FALSE
ENSMUSG00000026819	E027	0.0774787	0.270794	1	12.9827	0.430732	FALSE	FALSE
ENSMUSG00000036091+ENSMUSG00000079334+ENSMUSG00000010051	E013	0.038328	0.093849	1	33.1347	0.430655	FALSE	FALSE
ENSMUSG00000023008	E003	0.0294671	0.0698969	1	34.8025	0.430542	FALSE	FALSE
ENSMUSG00000024914	E013	0.0809784	0.309374	1	12.4153	0.430426	FALSE	FALSE
ENSMUSG00000031297	E027	0.0734129	0.298308	1	13.7106	0.430369	FALSE	FALSE
ENSMUSG00000020695	E017	0.0751864	0.284851	1	13.3833	0.430345	FALSE	FALSE
ENSMUSG00000052414	E003	0.116244	0.34992	1	10.6225	0.430178	FALSE	FALSE
ENSMUSG00000023990	E001	0.0658576	0.249619	1	15.3054	0.430142	FALSE	FALSE
ENSMUSG00000031951	E007	0.0386454	0.122771	1	26.3397	0.429968	FALSE	FALSE
ENSMUSG00000031342	E006	0.0972671	0.339187	1	10.3168	0.429906	FALSE	FALSE
ENSMUSG00000023951	E017	0.0460037	0.166726	1	22.0426	0.429885	FALSE	FALSE
ENSMUSG00000017686	E027	0.048592	0.177989	1	20.8463	0.429871	FALSE	FALSE
ENSMUSG00000033705	E005	0.0643911	0.225689	1	15.6589	0.429869	FALSE	FALSE
ENSMUSG00000055923	E005	0.0875971	0.300551	1	11.4675	0.429863	FALSE	FALSE
ENSMUSG00000087174	E004	0.0440837	0.151595	1	23.0227	0.429803	FALSE	FALSE
ENSMUSG00000069808	E001	0.0393607	0.116071	1	25.8499	0.429739	FALSE	FALSE
ENSMUSG00000032268	E025	0.0650158	0.198132	1	15.5063	0.429404	FALSE	FALSE
ENSMUSG00000054766	E007	0.054664	0.182022	1	18.4919	0.429356	FALSE	FALSE
ENSMUSG00000019470	E001	0.092376	0.324398	1	10.8684	0.42921	FALSE	FALSE
ENSMUSG00000004040	E054	0.0592331	0.20484	1	18.2281	0.42921	FALSE	FALSE
ENSMUSG00000030047	E007	0.0425548	0.130944	1	23.8677	0.429186	FALSE	FALSE
ENSMUSG00000025885	E015	0.0431929	0.146252	1	23.5075	0.429039	FALSE	FALSE
ENSMUSG00000028125	E044	0.0836218	0.297271	1	12.0186	0.428755	FALSE	FALSE
ENSMUSG00000039488	E011	0.0392113	0.105716	1	25.9507	0.428749	FALSE	FALSE
ENSMUSG00000038416	E005	0.0614609	0.223439	1	17.0336	0.428474	FALSE	FALSE
ENSMUSG00000038760	E002	0.0478142	0.143585	1	21.1919	0.428419	FALSE	FALSE
ENSMUSG00000028080	E013	0.0324997	0.0930491	1	31.4626	0.428372	FALSE	FALSE
ENSMUSG00000071252	E009	0.0400107	0.120765	1	25.4202	0.428275	FALSE	FALSE
ENSMUSG00000048120	E008	0.0768181	0.289224	1	13.0957	0.428159	FALSE	FALSE
ENSMUSG00000026837	E023	0.052718	0.173472	1	19.1864	0.428107	FALSE	FALSE
ENSMUSG00000008305	E031	0.0406636	0.138768	1	25.0029	0.428104	FALSE	FALSE
ENSMUSG00000043635	E023	0.0401543	0.148241	1	25.3272	0.428055	FALSE	FALSE
ENSMUSG00000029234+ENSMUSG00000083152	E013	0.0320045	0.100094	1	31.9634	0.427963	FALSE	FALSE
ENSMUSG00000054967	E003	0.0944356	0.328348	1	10.6291	0.427958	FALSE	FALSE
ENSMUSG00000033439	E016	0.0923942	0.316686	1	10.8662	0.427861	FALSE	FALSE
ENSMUSG00000039110	E011	0.0718159	0.290865	1	14.0194	0.427838	FALSE	FALSE
ENSMUSG00000040667	E016	0.0595706	0.230266	1	16.9455	0.427714	FALSE	FALSE
ENSMUSG00000028207	E034	0.0422968	0.136597	1	24.0165	0.427694	FALSE	FALSE
ENSMUSG00000034563+ENSMUSG00000089865	E006	0.0781758	0.290027	1	12.8656	0.42769	FALSE	FALSE
ENSMUSG00000086370	E002	0.0576857	0.197045	1	17.5079	0.427686	FALSE	FALSE
ENSMUSG00000024610	E011	0.0304581	0.0740017	1	33.6356	0.427681	FALSE	FALSE
ENSMUSG00000035297	E011	0.0251649	0.0574139	1	40.9733	0.427662	FALSE	FALSE
ENSMUSG00000032298	E004	0.0474247	0.161024	1	21.3693	0.427638	FALSE	FALSE
ENSMUSG00000014444	E052	0.0840009	0.272802	1	11.9637	0.427608	FALSE	FALSE
ENSMUSG00000062257	E012	0.093284	0.34095	1	10.7616	0.427338	FALSE	FALSE
ENSMUSG00000040420	E001	0.0785762	0.277181	1	12.7993	0.427198	FALSE	FALSE
ENSMUSG00000018820	E030	0.0730812	0.272204	1	13.7737	0.427119	FALSE	FALSE
ENSMUSG00000064981+ENSMUSG00000008682	E025	0.0712738	0.269687	1	14.1274	0.427079	FALSE	FALSE
ENSMUSG00000043822	E004	0.0910108	0.326493	1	11.0331	0.426984	FALSE	FALSE
ENSMUSG00000063889	E001	0.064726	0.217611	1	15.5767	0.426936	FALSE	FALSE
ENSMUSG00000035298	E006	0.0970758	0.307127	1	10.3373	0.426892	FALSE	FALSE
ENSMUSG00000031860	E013	0.0800221	0.295471	1	12.5654	0.426875	FALSE	FALSE
ENSMUSG00000034664	E022	0.0979352	0.376436	1	10.2457	0.42685	FALSE	FALSE
ENSMUSG00000020592	E013	0.0663543	0.179285	1	15.1892	0.426796	FALSE	FALSE
ENSMUSG00000038456	E006	0.0747018	0.27088	1	13.4712	0.426573	FALSE	FALSE
ENSMUSG00000044279	E001	0.0799872	0.247022	1	14.5453	0.426518	FALSE	FALSE
ENSMUSG00000040860	E053	0.0504289	0.186649	1	20.0732	0.426456	FALSE	FALSE
ENSMUSG00000048677	E006	0.0823564	0.290471	1	12.2053	0.426333	FALSE	FALSE
ENSMUSG00000026200	E020	0.036452	0.112229	1	27.9648	0.426332	FALSE	FALSE
ENSMUSG00000026604	E006	0.0956438	0.311076	1	10.4935	0.426272	FALSE	FALSE
ENSMUSG00000024219	E003	0.0550351	0.207352	1	18.3652	0.426199	FALSE	FALSE
ENSMUSG00000034931	E033	0.0906735	0.349109	1	11.0745	0.426163	FALSE	FALSE
ENSMUSG00000021458	E027	0.103843	0.32991	1	15.2786	0.426073	FALSE	FALSE
ENSMUSG00000021481	E012	0.0423393	0.144322	1	23.9918	0.426053	FALSE	FALSE
ENSMUSG00000019843	E027	0.0514633	0.182313	1	19.6625	0.426008	FALSE	FALSE
ENSMUSG00000036435	E011	0.0294554	0.0791792	1	41.8437	0.425883	FALSE	FALSE
ENSMUSG00000028125	E064	0.0896605	0.332277	1	11.2009	0.425696	FALSE	FALSE
ENSMUSG00000041180	E012	0.0348443	0.0903631	1	29.2893	0.425628	FALSE	FALSE
ENSMUSG00000036845	E007	0.0829785	0.319548	1	12.1128	0.425535	FALSE	FALSE
ENSMUSG00000043909	E057	0.212657	0.422169	1	19.0162	0.42552	FALSE	FALSE
ENSMUSG00000064666+ENSMUSG00000025508	E007	0.0344254	0.0979942	1	29.6553	0.425504	FALSE	FALSE
ENSMUSG00000027206	E022	0.0773649	0.272916	1	15.6184	0.425494	FALSE	FALSE
ENSMUSG00000026274	E022	0.0938831	0.325654	1	10.6922	0.42529	FALSE	FALSE
ENSMUSG00000031684	E012	0.0701779	0.22829	1	14.3509	0.425281	FALSE	FALSE
ENSMUSG00000024300	E007	0.0858114	0.337129	1	11.7086	0.42526	FALSE	FALSE
ENSMUSG00000024957	E007	0.0459363	0.15596	1	22.0756	0.425221	FALSE	FALSE
ENSMUSG00000000555	E010	0.100208	0.323955	1	10.0112	0.42521	FALSE	FALSE
ENSMUSG00000024238	E008	0.0923937	0.325742	1	10.8663	0.425158	FALSE	FALSE
ENSMUSG00000042408+ENSMUSG00000070737	E032	0.0590626	0.20954	1	17.0935	0.42513	FALSE	FALSE
ENSMUSG00000042197	E017	0.0337942	0.0984016	1	30.2243	0.424956	FALSE	FALSE
ENSMUSG00000090247+ENSMUSG00000025350	E006	0.0424818	0.146553	1	23.9096	0.424922	FALSE	FALSE
ENSMUSG00000030737	E012	0.0964845	0.337851	1	10.4012	0.424917	FALSE	FALSE
ENSMUSG00000001440	E005	0.0498581	0.191974	1	20.3072	0.424911	FALSE	FALSE
ENSMUSG00000033906	E007	0.0769781	0.246067	1	13.0681	0.424854	FALSE	FALSE
ENSMUSG00000050022	E016	0.0262647	0.0597547	1	39.1966	0.424848	FALSE	FALSE
ENSMUSG00000019971	E005	0.0399535	0.136102	1	25.4575	0.424792	FALSE	FALSE
ENSMUSG00000051329	E034	0.0297716	0.0819101	1	34.4354	0.424762	FALSE	FALSE
ENSMUSG00000027947	E002	0.0558184	0.204874	1	18.1032	0.424656	FALSE	FALSE
ENSMUSG00000087023	E002	0.0775826	0.123919	1	12.9651	0.424477	FALSE	FALSE
ENSMUSG00000041797	E036	0.092878	0.340901	1	10.8091	0.424429	FALSE	FALSE
ENSMUSG00000070883	E006	0.0975744	0.338551	1	10.284	0.424354	FALSE	FALSE
ENSMUSG00000042078	E014	0.0434538	0.152904	1	23.3634	0.424318	FALSE	FALSE
ENSMUSG00000068039+ENSMUSG00000065105	E013	0.0619688	0.210788	1	19.4378	0.42422	FALSE	FALSE
ENSMUSG00000017453	E012	0.0907566	0.2442	1	11.0643	0.424055	FALSE	FALSE
ENSMUSG00000056900	E025	0.152447	0.34913	1	25.116	0.423981	FALSE	FALSE
ENSMUSG00000025912	E008	0.0932367	0.323101	1	10.7671	0.423969	FALSE	FALSE
ENSMUSG00000041592	E015	0.0394396	0.131788	1	25.7969	0.423934	FALSE	FALSE
ENSMUSG00000036661	E003	0.0959781	0.337499	1	10.4566	0.423895	FALSE	FALSE
ENSMUSG00000021281	E025	0.0444249	0.138801	1	22.8422	0.423829	FALSE	FALSE
ENSMUSG00000015653	E002	0.031237	0.0839708	1	32.7721	0.423721	FALSE	FALSE
ENSMUSG00000030342	E007	0.0277937	0.0717248	1	36.9681	0.4237	FALSE	FALSE
ENSMUSG00000021367	E003	0.0299329	0.143249	1	34.2442	0.423559	FALSE	FALSE
ENSMUSG00000056952	E015	0.0585677	0.218419	1	17.2402	0.423435	FALSE	FALSE
ENSMUSG00000021806	E016	0.0781285	0.266876	1	12.8735	0.423434	FALSE	FALSE
ENSMUSG00000000308	E003	0.0970355	0.359169	1	10.3416	0.423418	FALSE	FALSE
ENSMUSG00000007655	E019	0.035611	0.128157	1	28.6423	0.42328	FALSE	FALSE
ENSMUSG00000069895	E003	0.0434551	0.148078	1	23.3627	0.423212	FALSE	FALSE
ENSMUSG00000039683	E036	0.0945706	0.341917	1	10.6138	0.423205	FALSE	FALSE
ENSMUSG00000048440	E020	0.0672828	0.248792	1	14.9768	0.423146	FALSE	FALSE
ENSMUSG00000062393	E007	0.0913975	0.361584	1	10.9859	0.422977	FALSE	FALSE
ENSMUSG00000035969	E039	0.0421026	0.157865	1	24.1296	0.422892	FALSE	FALSE
ENSMUSG00000075254	E011	0.0546778	0.215148	1	18.4872	0.422823	FALSE	FALSE
ENSMUSG00000079019+ENSMUSG00000031805	E071	0.0890317	0.286255	1	11.2808	0.422713	FALSE	FALSE
ENSMUSG00000029162	E015	0.0632256	0.225987	1	15.9517	0.422706	FALSE	FALSE
ENSMUSG00000035125	E012	0.0668903	0.251774	1	15.0658	0.422666	FALSE	FALSE
ENSMUSG00000022498	E016	0.0201477	0.0300057	1	51.6537	0.422649	FALSE	FALSE
ENSMUSG00000035929	E008	0.0855489	0.32408	1	11.745	0.422399	FALSE	FALSE
ENSMUSG00000018412	E027	0.164821	0.418623	1	14.3984	0.422392	FALSE	FALSE
ENSMUSG00000020903	E012	0.0424869	0.160231	1	23.9066	0.422211	FALSE	FALSE
ENSMUSG00000039936	E039	0.0378161	0.123175	1	26.9314	0.422184	FALSE	FALSE
ENSMUSG00000000561+ENSMUSG00000074340	E033	0.03682	0.135735	1	27.6783	0.422171	FALSE	FALSE
ENSMUSG00000019846	E009	0.071282	0.253571	1	14.1258	0.422039	FALSE	FALSE
ENSMUSG00000020289	E017	0.0300578	0.0941084	1	34.0975	0.42203	FALSE	FALSE
ENSMUSG00000037940	E038	0.0315182	0.0853026	1	32.4711	0.421865	FALSE	FALSE
ENSMUSG00000021514	E013	0.0463685	0.116746	1	40.9324	0.421778	FALSE	FALSE
ENSMUSG00000034064	E002	0.091789	0.341638	1	10.9386	0.421746	FALSE	FALSE
ENSMUSG00000079363	E002	0.0607556	0.207838	1	16.61	0.421661	FALSE	FALSE
ENSMUSG00000039477	E004	0.0789431	0.291946	1	12.7391	0.421649	FALSE	FALSE
ENSMUSG00000057541	E014	0.0223461	0.0473517	1	46.3587	0.421554	FALSE	FALSE
ENSMUSG00000022561	E012	0.0376303	0.124288	1	27.0677	0.421541	FALSE	FALSE
ENSMUSG00000035910	E007	0.0506264	0.18249	1	19.9934	0.421417	FALSE	FALSE
ENSMUSG00000041216	E008	0.0370899	0.117229	1	27.4719	0.42141	FALSE	FALSE
ENSMUSG00000021240	E017	0.0239072	0.051121	1	43.213	0.421364	FALSE	FALSE
ENSMUSG00000021478	E002	0.0593598	0.204713	1	17.0066	0.421324	FALSE	FALSE
ENSMUSG00000067547+ENSMUSG00000022148	E017	0.0473276	0.164742	1	21.414	0.42119	FALSE	FALSE
ENSMUSG00000053819	E045	0.0617501	0.229111	1	16.3385	0.421071	FALSE	FALSE
ENSMUSG00000006289	E013	0.0680036	0.252684	1	14.8159	0.421035	FALSE	FALSE
ENSMUSG00000034116	E024	0.0975697	0.335881	1	10.2845	0.421019	FALSE	FALSE
ENSMUSG00000039345	E003	0.0519116	0.209707	1	19.4897	0.420919	FALSE	FALSE
ENSMUSG00000063145	E015	0.0407843	0.152246	1	24.9272	0.420856	FALSE	FALSE
ENSMUSG00000054321	E013	0.0823265	0.293421	1	12.2098	0.420612	FALSE	FALSE
ENSMUSG00000034349	E018	0.0953962	0.300487	1	10.521	0.420573	FALSE	FALSE
ENSMUSG00000034088	E029	0.109096	0.300991	1	18.3478	0.42056	FALSE	FALSE
ENSMUSG00000041592	E006	0.0640182	0.24111	1	15.7514	0.420361	FALSE	FALSE
ENSMUSG00000040537	E009	0.0651582	0.267436	1	15.4719	0.420306	FALSE	FALSE
ENSMUSG00000035351	E006	0.0713264	0.248079	1	14.1169	0.4203	FALSE	FALSE
ENSMUSG00000002266	E005	0.053695	0.162685	1	18.8313	0.420271	FALSE	FALSE
ENSMUSG00000037443	E011	0.0536846	0.20213	1	18.8351	0.42025	FALSE	FALSE
ENSMUSG00000034258	E008	0.0940855	0.307256	1	10.669	0.420147	FALSE	FALSE
ENSMUSG00000041939	E010	0.0727908	0.258972	1	13.8293	0.420139	FALSE	FALSE
ENSMUSG00000017754	E023	0.0431233	0.145846	1	23.5463	0.420003	FALSE	FALSE
ENSMUSG00000086627	E003	0.0345851	0.079351	1	29.5147	0.41998	FALSE	FALSE
ENSMUSG00000026273	E007	0.0996006	0.34438	1	10.0729	0.419972	FALSE	FALSE
ENSMUSG00000063838	E001	0.0808372	0.218022	1	12.4372	0.419952	FALSE	FALSE
ENSMUSG00000031295	E015	0.0398162	0.146368	1	25.5473	0.419945	FALSE	FALSE
ENSMUSG00000053600	E003	0.0589867	0.214204	1	17.1158	0.419779	FALSE	FALSE
ENSMUSG00000041263	E009	0.0340761	0.109532	1	29.9676	0.419674	FALSE	FALSE
ENSMUSG00000029716	E015	0.0456699	0.167562	1	22.2069	0.419652	FALSE	FALSE
ENSMUSG00000028614	E007	0.0253991	0.0544487	1	40.5815	0.419611	FALSE	FALSE
ENSMUSG00000091294+ENSMUSG00000052942	E022	0.0548411	0.190604	1	18.4312	0.419609	FALSE	FALSE
ENSMUSG00000039452	E003	0.0785887	0.292053	1	12.7972	0.419459	FALSE	FALSE
ENSMUSG00000029386	E031	0.0357888	0.113048	1	28.4964	0.419427	FALSE	FALSE
ENSMUSG00000032118	E020	0.0719468	0.28227	1	13.9936	0.419341	FALSE	FALSE
ENSMUSG00000057315	E011	0.0733055	0.308571	1	13.731	0.419324	FALSE	FALSE
ENSMUSG00000023066	E052	0.0854949	0.291548	1	11.7525	0.419301	FALSE	FALSE
ENSMUSG00000040433+ENSMUSG00000048790	E018	0.0352193	0.112452	1	28.9693	0.419293	FALSE	FALSE
ENSMUSG00000002007	E008	0.0412137	0.13544	1	24.6617	0.419151	FALSE	FALSE
ENSMUSG00000008140	E015	0.0582499	0.224805	1	17.3357	0.419024	FALSE	FALSE
ENSMUSG00000044952	E001	0.0714269	0.265354	1	14.0967	0.419004	FALSE	FALSE
ENSMUSG00000018428	E012	0.0866982	0.318668	1	11.5876	0.418994	FALSE	FALSE
ENSMUSG00000049299	E005	0.030271	0.0929517	1	33.8499	0.418842	FALSE	FALSE
ENSMUSG00000030598	E013	0.0888452	0.301165	1	11.3047	0.418831	FALSE	FALSE
ENSMUSG00000029675	E030	0.0503093	0.172585	1	20.1217	0.418786	FALSE	FALSE
ENSMUSG00000034121	E022	0.103434	0.29715	1	19.8647	0.418745	FALSE	FALSE
ENSMUSG00000049336	E037	0.0373015	0.13153	1	27.3122	0.418694	FALSE	FALSE
ENSMUSG00000069631+ENSMUSG00000078622+ENSMUSG00000088702	E025	0.0287763	0.084127	1	35.665	0.418593	FALSE	FALSE
ENSMUSG00000009621	E030	0.0337488	0.107343	1	30.2662	0.418494	FALSE	FALSE
ENSMUSG00000038930	E010	0.0541455	0.207523	1	18.672	0.418431	FALSE	FALSE
ENSMUSG00000034601	E017	0.0621494	0.227523	1	16.232	0.418362	FALSE	FALSE
ENSMUSG00000091705	E003	0.06831	0.201395	1	14.7485	0.418279	FALSE	FALSE
ENSMUSG00000021905	E005	0.0484066	0.180296	1	20.9276	0.418257	FALSE	FALSE
ENSMUSG00000031344	E011	0.0405451	0.133519	1	25.0776	0.418175	FALSE	FALSE
ENSMUSG00000031385	E018	0.0832103	0.270537	1	17.5956	0.418124	FALSE	FALSE
ENSMUSG00000031398	E005	0.0412798	0.132194	1	24.6213	0.418088	FALSE	FALSE
ENSMUSG00000027356	E002	0.0300004	0.03222	1	34.1647	0.418076	FALSE	FALSE
ENSMUSG00000003233	E010	0.0516164	0.205601	1	19.6032	0.417924	FALSE	FALSE
ENSMUSG00000029552	E009	0.0709497	0.229739	1	14.1928	0.417853	FALSE	FALSE
ENSMUSG00000022899	E027	0.26514	0.539451	1	12.5543	0.41769	FALSE	FALSE
ENSMUSG00000049299	E004	0.0297824	0.091581	1	34.4226	0.417621	FALSE	FALSE
ENSMUSG00000026819	E028	0.0768441	0.280492	1	13.0912	0.417581	FALSE	FALSE
ENSMUSG00000040040	E003	0.0909785	0.332396	1	11.037	0.417577	FALSE	FALSE
ENSMUSG00000075316	E014	0.0678433	0.285819	1	14.8514	0.417529	FALSE	FALSE
ENSMUSG00000041187	E003	0.0565161	0.21458	1	17.8761	0.41748	FALSE	FALSE
ENSMUSG00000051557	E010	0.0585243	0.244569	1	17.2531	0.417429	FALSE	FALSE
ENSMUSG00000028496	E014	0.0778115	0.316597	1	12.9265	0.417425	FALSE	FALSE
ENSMUSG00000074794	E005	0.0579878	0.215063	1	17.4153	0.417402	FALSE	FALSE
ENSMUSG00000036523	E001	0.0570402	0.19168	1	17.7093	0.417385	FALSE	FALSE
ENSMUSG00000024383	E004	0.0664056	0.236386	1	19.4893	0.417382	FALSE	FALSE
ENSMUSG00000053137	E014	0.0696695	0.257846	1	14.457	0.417313	FALSE	FALSE
ENSMUSG00000038299	E025	0.0341422	0.111831	1	29.9079	0.417059	FALSE	FALSE
ENSMUSG00000063383	E002	0.0884704	0.289729	1	11.3531	0.416972	FALSE	FALSE
ENSMUSG00000027457	E016	0.0223375	0.0167948	1	114.5	0.41693	FALSE	FALSE
ENSMUSG00000029402	E007	0.0932392	0.33346	1	10.7668	0.416899	FALSE	FALSE
ENSMUSG00000050944	E027	0.0908864	0.31293	1	11.0483	0.416878	FALSE	FALSE
ENSMUSG00000036022	E008	0.0499918	0.187475	1	20.2519	0.416834	FALSE	FALSE
ENSMUSG00000059474	E025	0.0677082	0.218331	1	14.8814	0.416826	FALSE	FALSE
ENSMUSG00000057421	E023	0.0195214	0.0351963	1	53.3911	0.416806	FALSE	FALSE
ENSMUSG00000021684	E038	0.158261	0.387649	1	14.764	0.416713	FALSE	FALSE
ENSMUSG00000051790	E008	0.135751	0.371758	1	15.4974	0.416682	FALSE	FALSE
ENSMUSG00000078667+ENSMUSG00000027942	E020	0.0577685	0.228226	1	17.4825	0.416656	FALSE	FALSE
ENSMUSG00000025134	E006	0.0923796	0.348084	1	10.868	0.416567	FALSE	FALSE
ENSMUSG00000052713	E008	0.0979403	0.354216	1	10.2452	0.416523	FALSE	FALSE
ENSMUSG00000039427	E011	0.0780844	0.301156	1	12.8808	0.416515	FALSE	FALSE
ENSMUSG00000039753	E012	0.0377721	0.135403	1	26.9636	0.416508	FALSE	FALSE
ENSMUSG00000025047	E012	0.0370282	0.135168	1	27.5188	0.416407	FALSE	FALSE
ENSMUSG00000023022	E013	0.0895117	0.335147	1	11.2197	0.416331	FALSE	FALSE
ENSMUSG00000039483	E016	0.0757692	0.299949	1	13.2791	0.416296	FALSE	FALSE
ENSMUSG00000028656	E006	0.0424103	0.156847	1	23.9508	0.416238	FALSE	FALSE
ENSMUSG00000037820	E012	0.0481855	0.204842	1	21.0255	0.416115	FALSE	FALSE
ENSMUSG00000030417	E006	0.0367745	0.132126	1	27.7134	0.415993	FALSE	FALSE
ENSMUSG00000035615	E017	0.0454334	0.179806	1	22.3249	0.41598	FALSE	FALSE
ENSMUSG00000005951	E004	0.0702626	0.291453	1	14.3334	0.415975	FALSE	FALSE
ENSMUSG00000046219	E002	0.0686772	0.232529	1	14.6686	0.415973	FALSE	FALSE
ENSMUSG00000038517	E020	0.0256954	0.0719791	1	40.0965	0.415822	FALSE	FALSE
ENSMUSG00000064202	E023	0.0576556	0.206746	1	17.5172	0.4158	FALSE	FALSE
ENSMUSG00000026928	E010	0.0749776	0.290538	1	13.421	0.415738	FALSE	FALSE
ENSMUSG00000034201	E004	0.0432778	0.162373	1	23.4605	0.415574	FALSE	FALSE
ENSMUSG00000031657	E013	0.0247207	0.059666	1	41.7372	0.415531	FALSE	FALSE
ENSMUSG00000020122	E016	0.0802578	0.274938	1	12.5281	0.415488	FALSE	FALSE
ENSMUSG00000040268	E034	0.0559471	0.143969	1	38.611	0.415432	FALSE	FALSE
ENSMUSG00000026723	E010	0.074691	0.277246	1	13.4732	0.415389	FALSE	FALSE
ENSMUSG00000000290	E015	0.040838	0.160496	1	24.8937	0.415287	FALSE	FALSE
ENSMUSG00000028600	E014	0.0716014	0.279268	1	14.062	0.415218	FALSE	FALSE
ENSMUSG00000004565	E002	0.0681609	0.270903	1	14.7812	0.41512	FALSE	FALSE
ENSMUSG00000047810	E002	0.0636557	0.244801	1	15.8424	0.415044	FALSE	FALSE
ENSMUSG00000004789	E011	0.0945703	0.355043	1	10.6138	0.414971	FALSE	FALSE
ENSMUSG00000042010	E056	0.069893	0.260733	1	14.4101	0.414948	FALSE	FALSE
ENSMUSG00000027282	E015	0.0884735	0.330673	1	11.3527	0.41492	FALSE	FALSE
ENSMUSG00000005610+ENSMUSG00000088948	E026	0.0857782	0.321637	1	11.7132	0.414867	FALSE	FALSE
ENSMUSG00000040112	E006	0.0914565	0.358058	1	10.9788	0.41477	FALSE	FALSE
ENSMUSG00000036826+ENSMUSG00000078765	E049	0.0382705	0.141085	1	26.604	0.414754	FALSE	FALSE
ENSMUSG00000032782	E022	0.0563477	0.223378	1	17.9304	0.414751	FALSE	FALSE
ENSMUSG00000010066	E030	0.0465397	0.17879	1	21.7837	0.414557	FALSE	FALSE
ENSMUSG00000022272	E010	0.0626942	0.241787	1	16.0889	0.414556	FALSE	FALSE
ENSMUSG00000038860	E028	0.048344	0.198693	1	20.9553	0.414544	FALSE	FALSE
ENSMUSG00000017713	E008	0.0719356	0.280321	1	13.9958	0.414473	FALSE	FALSE
ENSMUSG00000031382	E007	0.0553169	0.202383	1	18.2701	0.414472	FALSE	FALSE
ENSMUSG00000028207	E040	0.0231931	0.0487116	1	50.1472	0.414292	FALSE	FALSE
ENSMUSG00000046314	E004	0.0250406	0.0621598	1	41.1841	0.414279	FALSE	FALSE
ENSMUSG00000035674	E009	0.021197	0.0445302	1	48.9833	0.414229	FALSE	FALSE
ENSMUSG00000011171	E006	0.0876029	0.346763	1	11.4667	0.414185	FALSE	FALSE
ENSMUSG00000034664	E021	0.0805012	0.328154	1	12.4897	0.414171	FALSE	FALSE
ENSMUSG00000065990	E012	0.0608974	0.246929	1	16.5707	0.414169	FALSE	FALSE
ENSMUSG00000020513	E010	0.0877754	0.302755	1	11.444	0.414138	FALSE	FALSE
ENSMUSG00000034928	E031	0.0492401	0.193699	1	20.5668	0.414105	FALSE	FALSE
ENSMUSG00000034731	E020	0.0189575	0.0379847	1	55.0582	0.414097	FALSE	FALSE
ENSMUSG00000006958	E020	0.063844	0.269361	1	15.795	0.413959	FALSE	FALSE
ENSMUSG00000027341	E006	0.0217483	0.0419221	1	47.688	0.413888	FALSE	FALSE
ENSMUSG00000020456	E011	0.0701411	0.257214	1	14.3585	0.413841	FALSE	FALSE
ENSMUSG00000026080	E003	0.0307276	0.0964567	1	33.3318	0.413675	FALSE	FALSE
ENSMUSG00000026047+ENSMUSG00000026049	E014	0.0746603	0.300622	1	13.4788	0.413664	FALSE	FALSE
ENSMUSG00000039629	E012	0.0788153	0.31599	1	12.76	0.413579	FALSE	FALSE
ENSMUSG00000030138	E023	0.0394182	0.146743	1	25.8113	0.413554	FALSE	FALSE
ENSMUSG00000032997+ENSMUSG00000026211	E041	0.0563516	0.227315	1	17.9292	0.413548	FALSE	FALSE
ENSMUSG00000036246	E024	0.0784979	0.2878	1	12.8122	0.413546	FALSE	FALSE
ENSMUSG00000047021	E024	0.0501222	0.194784	1	20.1982	0.413528	FALSE	FALSE
ENSMUSG00000073888	E023	0.0515733	0.199006	1	19.6198	0.413516	FALSE	FALSE
ENSMUSG00000023050	E024	0.0959741	0.346792	1	10.4571	0.413512	FALSE	FALSE
ENSMUSG00000022323	E004	0.0824726	0.332895	1	12.1879	0.413408	FALSE	FALSE
ENSMUSG00000031153	E014	0.0557198	0.198931	1	23.7767	0.413259	FALSE	FALSE
ENSMUSG00000036948+ENSMUSG00000091964	E019	0.0877242	0.319855	1	11.4507	0.413183	FALSE	FALSE
ENSMUSG00000052423	E009	0.0552508	0.222032	1	18.2923	0.413087	FALSE	FALSE
ENSMUSG00000023051	E030	0.114245	0.312943	1	15.8928	0.412962	FALSE	FALSE
ENSMUSG00000030111	E011	0.0696104	0.328835	1	14.4694	0.412859	FALSE	FALSE
ENSMUSG00000091736+ENSMUSG00000046873	E019	0.0966488	0.360794	1	10.3834	0.412815	FALSE	FALSE
ENSMUSG00000080741+ENSMUSG00000047246	E005	0.069059	0.257657	1	14.5865	0.41276	FALSE	FALSE
ENSMUSG00000086325	E007	0.0657395	0.209222	1	15.3332	0.412691	FALSE	FALSE
ENSMUSG00000044252	E045	0.041044	0.152902	1	24.7659	0.412656	FALSE	FALSE
ENSMUSG00000023075	E002	0.0724766	0.25388	1	13.89	0.41261	FALSE	FALSE
ENSMUSG00000021318	E016	0.0637124	0.25016	1	15.8281	0.412531	FALSE	FALSE
ENSMUSG00000005397	E016	0.0634328	0.240393	1	15.8989	0.412385	FALSE	FALSE
ENSMUSG00000026312	E032	0.0315587	0.0975398	1	32.4282	0.412268	FALSE	FALSE
ENSMUSG00000079033+ENSMUSG00000002345	E006	0.0773649	0.283621	1	14.7598	0.412258	FALSE	FALSE
ENSMUSG00000080683+ENSMUSG00000087376+ENSMUSG00000080352+ENSMUSG00000045411	E010	0.0591645	0.228979	1	17.0636	0.412185	FALSE	FALSE
ENSMUSG00000058318	E055	0.0341439	0.117417	1	29.9064	0.412169	FALSE	FALSE
ENSMUSG00000039985	E003	0.0658778	0.261517	1	15.3006	0.412167	FALSE	FALSE
ENSMUSG00000033721	E004	0.0888612	0.304146	1	18.0552	0.412014	FALSE	FALSE
ENSMUSG00000033502	E021	0.0735249	0.283802	1	13.6895	0.411871	FALSE	FALSE
ENSMUSG00000002489	E050	0.0521339	0.202866	1	19.4051	0.411834	FALSE	FALSE
ENSMUSG00000062031	E018	0.0586798	0.221799	1	17.2067	0.411812	FALSE	FALSE
ENSMUSG00000038094	E019	0.0381998	0.134147	1	26.6544	0.411746	FALSE	FALSE
ENSMUSG00000040711	E013	0.0451567	0.169708	1	22.4645	0.411698	FALSE	FALSE
ENSMUSG00000028389	E008	0.0304513	0.0892424	1	33.6435	0.411608	FALSE	FALSE
ENSMUSG00000030322	E004	0.0370118	0.134331	1	27.5313	0.411554	FALSE	FALSE
ENSMUSG00000003363	E026	0.0183981	0.0350077	1	56.8185	0.411533	FALSE	FALSE
ENSMUSG00000034023	E049	0.0971152	0.303723	1	10.3331	0.411492	FALSE	FALSE
ENSMUSG00000018845	E027	0.0956369	0.399941	1	10.4943	0.411485	FALSE	FALSE
ENSMUSG00000041997	E027	0.031872	0.0993998	1	32.1002	0.411466	FALSE	FALSE
ENSMUSG00000006154	E021	0.0362812	0.122713	1	28.0998	0.411431	FALSE	FALSE
ENSMUSG00000031870	E018	0.0304732	0.0598352	1	65.3317	0.411365	FALSE	FALSE
ENSMUSG00000051331	E056	0.0886044	0.343069	1	11.3358	0.411288	FALSE	FALSE
ENSMUSG00000025324	E004	0.0364926	0.130602	1	27.9329	0.411271	FALSE	FALSE
ENSMUSG00000060743	E006	0.0454821	0.183656	1	22.3005	0.411235	FALSE	FALSE
ENSMUSG00000029815	E007	0.0419481	0.164632	1	24.2204	0.411221	FALSE	FALSE
ENSMUSG00000066151	E012	0.0830557	0.32185	1	12.1014	0.411208	FALSE	FALSE
ENSMUSG00000026385	E019	0.0897685	0.336913	1	11.1873	0.411167	FALSE	FALSE
ENSMUSG00000021483	E001	0.0814833	0.293886	1	12.3375	0.411163	FALSE	FALSE
ENSMUSG00000020362	E014	0.0815999	0.311673	1	12.3197	0.411122	FALSE	FALSE
ENSMUSG00000026896	E015	0.0807548	0.310732	1	12.4501	0.411062	FALSE	FALSE
ENSMUSG00000028626	E028	0.0839554	0.351724	1	11.9703	0.411053	FALSE	FALSE
ENSMUSG00000089979+ENSMUSG00000003531	E018	0.0657369	0.263855	1	15.3339	0.410939	FALSE	FALSE
ENSMUSG00000042298	E010	0.0202468	0.0299069	1	67.4505	0.410776	FALSE	FALSE
ENSMUSG00000021706	E024	0.0525155	0.20094	1	19.2617	0.41064	FALSE	FALSE
ENSMUSG00000020228	E003	0.0529284	0.199622	1	19.1088	0.410568	FALSE	FALSE
ENSMUSG00000026840	E006	0.0875001	0.331414	1	11.4803	0.410555	FALSE	FALSE
ENSMUSG00000015468	E047	0.0587059	0.223485	1	17.1989	0.410414	FALSE	FALSE
ENSMUSG00000062393	E006	0.0690236	0.320715	1	14.594	0.410388	FALSE	FALSE
ENSMUSG00000022494	E004	0.0235472	0.0536464	1	43.9	0.410379	FALSE	FALSE
ENSMUSG00000086469	E001	0.0925282	0.290078	1	10.8503	0.410328	FALSE	FALSE
ENSMUSG00000042408+ENSMUSG00000070737	E020	0.0698966	0.294386	1	14.4094	0.410327	FALSE	FALSE
[truncated: 190,226 more rows]
